# Supplementary material for: Enhanced secretion of the amyotrophic lateral sclerosis ALS-associated misfolded TDP-43 mediated by the ER-ubiquitin specific peptidase USP19
Source: Cell Mol Life Sci. 2025 Feb 13;82(1):76. doi: 10.1007/s00018-025-05589-w (PMC11825969; doi:10.1007/s00018-025-05589-w)
Supplement: Supplementary file 2 — Supplementary file2 (XLSX 1807 kb) [file 18_2025_5589_MOESM2_ESM.xlsx]

## Sheet: Diff.WT_vs_DeltaTM
EnsemblID	logFC	logCPM	F	PValue	FDR	Symbol	Description	EntrezID
ENSG00000172046	1.2920641948003	18.2632035976544	1040.71953013714	9.28170502238375e-48	1.28198909769164e-43	USP19	ubiquitin specific peptidase 19	10869
ENSG00000044574	1.27607505875061	9.6601918490945	865.537622637024	8.63420565982218e-45	5.9627824286732e-41	HSPA5	heat shock protein family A (Hsp70) member 5	3309
ENSG00000128591	-1.70939878796792	7.4904418927293	851.566847215975	1.5711672686237e-44	7.23365410474351e-41	FLNC	filamin C	2318
ENSG00000051108	1.62872530565121	6.61918885982697	816.736386751348	7.27465158126354e-44	2.5119371910103e-40	HERPUD1	homocysteine inducible ER protein with ubiquitin like domain 1	9709
ENSG00000173110	1.63466807727642	7.58179073069842	755.740625920052	1.23679053151502e-42	3.41651016425709e-39	HSPA6	heat shock protein family A (Hsp70) member 6	3310
ENSG00000150961	1.74534629208561	5.74489576530364	653.924951039818	2.30022516954215e-40	5.29511834028604e-37	SEC24D	SEC24 homolog D, COPII coat complex component	9871
ENSG00000149428	1.16358320024119	7.96634683129608	610.479258729464	2.67843055487884e-39	5.28492611771237e-36	HYOU1	hypoxia up-regulated 1	10525
ENSG00000155660	1.02716738001461	8.26617950251788	514.739917075923	1.086490288003e-36	1.87582548223718e-33	PDIA4	protein disulfide isomerase family A member 4	9601
ENSG00000166598	0.892817557671611	9.30125081878856	430.038562936239	5.26341129766089e-34	8.07758187147692e-31	HSP90B1	heat shock protein 90 beta family member 1	7184
ENSG00000167861	1.80387066829686	4.74267812935967	408.17660447199	3.0696517325616e-33	4.23980297301408e-30	HID1	HID1 domain containing	283987
ENSG00000151929	1.00079168166486	7.49220341288186	381.147352717168	3.04016516682381e-32	3.81734193492459e-29	BAG3	BAG cochaperone 3	9531
ENSG00000173540	1.12830767730214	6.25117149888849	372.942471152374	6.26298598858751e-32	7.20869687286423e-29	GMPPB	GDP-mannose pyrophosphorylase B	29925
ENSG00000187775	1.68970156304702	4.80582628055295	353.970983705803	3.50700637568216e-31	3.72605938930169e-28	DNAH17	dynein axonemal heavy chain 17	8632
ENSG00000153037	1.39608931858815	5.24136804370349	316.549038594499	1.32433782474149e-29	1.30655385966639e-26	SRP19	signal recognition particle 19	6728
ENSG00000120742	0.96184508485411	6.84298237547812	313.51997380894	1.80349628185344e-29	1.66065937633065e-26	SERP1	stress associated endoplasmic reticulum protein 1	27230
ENSG00000182158	0.981169293372712	6.72260522425824	307.986278167383	3.19024024085354e-29	2.75397488791682e-26	CREB3L2	cAMP responsive element binding protein 3 like 2	64764
ENSG00000182934	0.863572434577145	7.31165627518111	300.0013030015	7.37186534382649e-29	5.98942377229009e-26	SRPRA	SRP receptor subunit alpha	6734
ENSG00000163479	0.869284969824694	7.32369120227461	296.927122924093	1.0225136325512e-28	7.84608794044284e-26	SSR2	signal sequence receptor subunit 2	6746
ENSG00000145050	1.0382323805817	6.21576383023161	282.110951123609	5.14291140836613e-28	3.73862591433437e-25	MANF	mesencephalic astrocyte derived neurotrophic factor	7873
ENSG00000167797	1.44822427594658	4.70293925122326	273.928937175397	1.29143552382782e-27	8.91865372755489e-25	CDK2AP2	cyclin dependent kinase 2 associated protein 2	10263
ENSG00000147535	1.70514828245308	4.03705494955893	269.456610816552	2.15565445035054e-27	1.41780472705913e-24	PLPP5	phospholipid phosphatase 5	84513
ENSG00000100219	0.718102705989253	8.28459907327463	260.023971993153	6.49220433665093e-27	4.0759239226283e-24	XBP1	X-box binding protein 1	7494
ENSG00000116717	1.09079046562483	5.6474706108351	256.782459258114	9.55034578226588e-27	5.73519025846332e-24	GADD45A	growth arrest and DNA damage inducible alpha	1647
ENSG00000173230	0.832299138596384	7.37979152912013	253.566043497404	1.40590712026677e-26	8.09099547713529e-24	GOLGB1	golgin B1	2804
ENSG00000114850	0.821740127122738	7.4861845909811	252.020362054482	1.69527393041477e-26	9.36604941075555e-24	SSR3	signal sequence receptor subunit 3	6747
ENSG00000132205	-1.47841177718327	4.66640234436899	239.52790672131	7.95201514574769e-26	4.22435512281027e-23	EMILIN2	elastin microfibril interfacer 2	84034
ENSG00000058262	0.675575718142205	8.72996491069995	234.975997723017	1.41784373975092e-25	7.2530584197925e-23	SEC61A1	SEC61 translocon subunit alpha 1	29927
ENSG00000132002	0.699782620151562	9.41286873324156	229.687929733445	2.80552987881555e-25	1.38392781022144e-22	DNAJB1	DnaJ heat shock protein family (Hsp40) member B1	3337
ENSG00000108829	0.67373870812862	8.55117500227471	229.338771312185	2.93604771110449e-25	1.3983686546819e-22	LRRC59	leucine rich repeat containing 59	55379
ENSG00000074842	0.868012115628895	6.40632293227879	222.971192101398	6.7903389411018e-25	3.12627204848327e-22	MYDGF	myeloid derived growth factor	56005
ENSG00000013375	0.965460714600816	6.06697404432127	218.399565994002	1.25340545176251e-24	5.58452777411091e-22	PGM3	phosphoglucomutase 3	5238
ENSG00000160570	1.09118505802847	5.61478862056679	214.580665747271	2.10679157322082e-24	9.09343912791435e-22	DEDD2	death effector domain containing 2	162989
ENSG00000131871	0.950000623895627	5.96743354887423	210.992747180203	3.45305535865353e-24	1.44526062465826e-21	SELENOS	selenoprotein S	55829
ENSG00000196924	-0.699791299922551	8.55682476617685	208.466961910668	4.90753537403624e-24	1.99361407606437e-21	FLNA	filamin A	2316
ENSG00000113811	0.97572145837847	5.66865366041471	207.437210085596	5.66876007454584e-24	2.23705468998935e-21	SELENOK	selenoprotein K	58515
ENSG00000143761	0.622130274267127	9.33705610783457	206.096115988556	6.84519773831971e-24	2.62627419893533e-21	ARF1	ADP ribosylation factor 1	375
ENSG00000087074	0.737570162750053	7.12301103195252	204.809088820046	8.21005026449895e-24	3.06478957441242e-21	PPP1R15A	protein phosphatase 1 regulatory subunit 15A	23645
ENSG00000179218	0.613779977009447	9.0725629168116	197.442795028355	2.36205300216774e-23	8.58544106998442e-21	CALR	calreticulin	811
ENSG00000120738	1.20917272829866	5.27606337038642	192.727511287221	4.71567147997256e-23	1.67007319183028e-20	EGR1	early growth response 1	1958
ENSG00000120694	0.61679648675791	8.78481931693282	188.743219265459	8.53783644024331e-23	2.94811492281601e-20	HSPH1	heat shock protein family H (Hsp110) member 1	10808
ENSG00000099958	1.65665890898328	3.54192978656762	187.763082500371	9.89365761067913e-23	3.33295607118781e-20	DERL3	derlin 3	91319
ENSG00000102401	0.800928787391616	6.25206846527457	181.93658021045	2.40324259891774e-22	7.90323494672662e-20	ARMCX3	armadillo repeat containing X-linked 3	51566
ENSG00000185624	0.591550040095438	9.15989638417885	180.020216446439	3.23190237892003e-22	1.03811710831729e-19	P4HB	prolyl 4-hydroxylase subunit beta	5034
ENSG00000128590	1.44837985562127	4.25070217734329	174.616806400579	7.54112246714466e-22	2.3672268980955e-19	DNAJB9	DnaJ heat shock protein family (Hsp40) member B9	4189
ENSG00000176142	0.864813501448256	5.78000671949553	173.653352425112	8.78765468763707e-22	2.69722414545874e-19	TMEM39A	transmembrane protein 39A	55254
ENSG00000181789	0.674741903656145	7.09492888631814	171.029087729665	1.33699865119961e-21	4.01448377616718e-19	COPG1	COPI coat complex subunit gamma 1	22820
ENSG00000162236	0.865231734226433	5.94609471439138	168.074950762486	2.1557975660829e-21	6.33529276228448e-19	STX5	syntaxin 5	6811
ENSG00000115677	0.574109794456923	9.46432343657133	166.870776382849	2.62358378227976e-21	7.54936233351001e-19	HDLBP	high density lipoprotein binding protein	3069
ENSG00000173575	0.690418349221798	7.28969253175146	166.412210340386	2.828027003881e-21	7.97157326073559e-19	CHD2	chromodomain helicase DNA binding protein 2	1106
ENSG00000070495	0.838941775856613	6.08699613469763	165.072177125467	3.52424387975915e-21	9.73537129344669e-19	JMJD6	jumonji domain containing 6, arginine demethylase and lysine hydroxylase	23210
ENSG00000184205	0.806111065367209	6.0872116761017	161.789476940158	6.07376022870049e-21	1.64491718193747e-18	TSPYL2	TSPY like 2	64061
ENSG00000100292	-0.870722266555859	5.83530863800663	161.55895467366	6.31217648236763e-21	1.67661118412426e-18	HMOX1	heme oxygenase 1	3162
ENSG00000184840	0.647498192694967	7.33705978055382	160.927153028895	7.01602156018432e-21	1.82840169413709e-18	TMED9	transmembrane p24 trafficking protein 9	54732
ENSG00000101310	0.700419518428364	6.5738020117198	159.433324055757	9.01838310332959e-21	2.3067019893183e-18	SEC23B	SEC23 homolog B, COPII coat complex component	10483
ENSG00000132256	1.90902512988751	2.97590697398663	156.928805211026	1.37875075617853e-20	3.4624191716978e-18	TRIM5	tripartite motif containing 5	85363
ENSG00000143457	0.802072757648129	5.7925985089321	153.972587304577	2.28894715255955e-20	5.64552465556295e-18	GOLPH3L	golgi phosphoprotein 3 like	55204
ENSG00000128228	1.0949524867587	4.82052397393489	151.288552447844	3.64718498020863e-20	8.83770507835817e-18	SDF2L1	stromal cell derived factor 2 like 1	23753
ENSG00000136152	0.898063267274896	5.44566926211122	148.566981112622	5.88220625078996e-20	1.40077642648122e-17	COG3	component of oligomeric golgi complex 3	83548
ENSG00000177606	0.543565408602096	8.68554434202022	148.204431403283	6.27163697931596e-20	1.46820084675105e-17	JUN	Jun proto-oncogene, AP-1 transcription factor subunit	3725
ENSG00000138674	0.637290868683738	6.88602292214091	143.957572690892	1.3392593224912e-19	3.08297496037474e-17	SEC31A	SEC31 homolog A, COPII coat complex component	22872
ENSG00000110172	0.647535520988759	7.07387249412956	141.959887947088	1.92325212447942e-19	4.35474726939505e-17	CHORDC1	cysteine and histidine rich domain containing 1	26973
ENSG00000175931	0.635834104656466	7.31332648788857	141.621084279795	2.04566104439923e-19	4.55720489439389e-17	UBE2O	ubiquitin conjugating enzyme E2 O	63893
ENSG00000011028	-0.861400989219846	5.61377195254042	138.707433821663	3.49146449360087e-19	7.65462025168495e-17	MRC2	mannose receptor C type 2	9902
ENSG00000113369	1.3187349670501	3.77120907781518	137.436065170349	4.41871671876436e-19	9.53614301868333e-17	ARRDC3	arrestin domain containing 3	57561
ENSG00000168374	0.647428450263983	6.58929091241446	136.374972996599	5.38430856244737e-19	1.13648369476932e-16	ARF4	ADP ribosylation factor 4	378
ENSG00000156697	0.615701236098858	6.98391386425338	136.329096213771	5.43063451019225e-19	1.13648369476932e-16	UTP14A	UTP14A small subunit processome component	10813
ENSG00000119777	0.674523164299263	6.38561990655913	133.478259121304	9.28178403225388e-19	1.91343285154464e-16	TMEM214	transmembrane protein 214	54867
ENSG00000138073	0.63241731188299	6.71527552723282	131.243470629703	1.42008617745379e-18	2.88444562985173e-16	PREB	prolactin regulatory element binding	10113
ENSG00000026025	-0.506389304031083	8.88048051316931	128.424815135919	2.44389595105743e-18	4.89204215594279e-16	VIM	vimentin	7431
ENSG00000013441	0.694731995163856	6.12003304259475	127.41259607203	2.97534312977418e-18	5.87077704406299e-16	CLK1	CDC like kinase 1	1195
ENSG00000162772	0.52537121168277	8.03851926541629	126.768644855976	3.37381099258686e-18	6.56325034219855e-16	ATF3	activating transcription factor 3	467
ENSG00000124783	0.643982617808326	6.86891806613867	126.689028082378	3.42674105610193e-18	6.57363159262219e-16	SSR1	signal sequence receptor subunit 1	6745
ENSG00000168003	0.487994942428796	9.09894484269282	125.418507432039	4.39666223635799e-18	8.31872586418858e-16	SLC3A2	solute carrier family 3 member 2	6520
ENSG00000120686	0.718675520772929	5.9495648522677	119.979145210443	1.30109254733825e-17	2.42847165727512e-15	UFM1	ubiquitin fold modifier 1	51569
ENSG00000155090	-0.880889923503572	5.02486631109086	118.889886624952	1.62263627423673e-17	2.98824696263437e-15	KLF10	KLF transcription factor 10	7071
ENSG00000144591	0.803689329417196	5.32694099625644	116.610418618057	2.5862300566923e-17	4.70013283460974e-15	GMPPA	GDP-mannose pyrophosphorylase A	29926
ENSG00000166794	0.538524637792364	7.5388071579199	116.270988317887	2.77342138297803e-17	4.97486962879124e-15	PPIB	peptidylprolyl isomerase B	5479
ENSG00000110048	0.576321602033404	6.8809949984592	116.14461069594	2.84661635425775e-17	5.04070065192411e-15	OSBP	oxysterol binding protein	5007
ENSG00000127022	0.460890299176427	9.81045184557951	115.325199424875	3.3717895846966e-17	5.89508325871258e-15	CANX	calnexin	821
ENSG00000105669	0.710276758631847	5.89221361918762	115.095540346131	3.53610693175504e-17	6.10508861767508e-15	COPE	COPI coat complex subunit epsilon	11316
ENSG00000102580	0.6803696855637	6.19221521224705	113.354947235721	5.08101469210377e-17	8.66407097868361e-15	DNAJC3	DnaJ heat shock protein family (Hsp40) member C3	5611
ENSG00000143333	1.21185555352881	3.78053431227553	111.182830519816	8.02468803952797e-17	1.35167062441415e-14	RGS16	regulator of G protein signaling 16	6004
ENSG00000100139	-0.580261092026807	6.79893966762958	110.351098967764	9.57266710661844e-17	1.59298407321222e-14	MICALL1	MICAL like 1	85377
ENSG00000166012	0.560898138275503	7.05260776521783	109.996160449109	1.0323501527621e-16	1.6974786083274e-14	TAF1D	TATA-box binding protein associated factor, RNA polymerase I subunit D	79101
ENSG00000162616	0.872352945965274	4.82638505198164	107.661776579997	1.70242399607101e-16	2.76633885102739e-14	DNAJB4	DnaJ heat shock protein family (Hsp40) member B4	11080
ENSG00000173706	-0.96647048716335	4.85939669652285	107.428714366862	1.79022209128368e-16	2.87517994474537e-14	HEG1	heart development protein with EGF like domains 1	57493
ENSG00000094804	0.496255800037833	7.72533355762319	106.148481342337	2.36246012536823e-16	3.7506091093777e-14	CDC6	cell division cycle 6	990
ENSG00000197157	0.463080781505217	8.36511230021173	105.222271816399	2.89092239994203e-16	4.53743411227264e-14	SND1	staphylococcal nuclease and tudor domain containing 1	27044
ENSG00000149781	2.38237034536013	2.28402410153281	104.041431047989	3.74504979422903e-16	5.81198064695408e-14	FERMT3	FERM domain containing kindlin 3	83706
ENSG00000198855	1.4010731096344	3.1873584202947	102.503931749748	5.25938805226738e-16	8.07140753087967e-14	FICD	FIC domain protein adenylyltransferase	11153
ENSG00000163818	0.740431616157929	5.49290141306841	101.393391075018	6.73355820163047e-16	1.02202094374637e-13	LZTFL1	leucine zipper transcription factor like 1	54585
ENSG00000131051	0.445893069377216	8.46811648822449	100.374631898245	8.45810490411616e-16	1.26981896669187e-13	RBM39	RNA binding motif protein 39	9584
ENSG00000160299	0.510474605426854	7.38185382678463	100.300501756728	8.60005082974933e-16	1.27724625871503e-13	PCNT	pericentrin	5116
ENSG00000130766	0.470445531368198	8.53840206197553	99.9959514082216	9.20931710781865e-16	1.35318178609778e-13	SESN2	sestrin 2	83667
ENSG00000167522	0.52056850703563	7.36123478957168	99.6450994003851	9.96635970084869e-16	1.44900379145392e-13	ANKRD11	ankyrin repeat domain containing 11	29123
ENSG00000111011	0.507150327186006	7.26577715790986	98.8412228516354	1.19509696989111e-15	1.71944576543083e-13	RSRC2	arginine and serine rich coiled-coil 2	65117
ENSG00000140564	-0.650413299719824	6.07602501818557	98.7106292395357	1.23097537527072e-15	1.75280741064321e-13	FURIN	furin, paired basic amino acid cleaving enzyme	5045
ENSG00000179119	0.659587000865026	5.83385861185848	97.5206433425069	1.61341732461408e-15	2.27393062118058e-13	SPTY2D1	SPT2 chromatin protein domain containing 1	144108
ENSG00000291201	0.783374019031605	5.1347325007603	97.3556733726377	1.6753234650151e-15	2.3373300705847e-13	NA	NA	NA
ENSG00000162298	0.67019818801806	5.61158953921434	96.6723778497818	1.95881006082122e-15	2.70550845600626e-13	SYVN1	synoviolin 1	84447
ENSG00000167881	0.452314658428615	7.92755591025538	95.7089361147497	2.44442275828686e-15	3.3428086274711e-13	SRP68	signal recognition particle 68	6730
ENSG00000164070	0.537517251195605	6.71224022422772	95.6412141194892	2.48288951505308e-15	3.3621245080307e-13	HSPA4L	heat shock protein family A (Hsp70) member 4 like	22824
ENSG00000112473	0.528039187938938	7.06238197702382	95.4450235665059	2.59786851460568e-15	3.45322830614494e-13	SLC39A7	solute carrier family 39 member 7	7922
ENSG00000186416	0.5120314380994	7.17586014599457	95.4411848068103	2.60017190732025e-15	3.45322830614494e-13	NKRF	NFKB repressing factor	55922
ENSG00000167004	0.464156295417142	7.77690956124564	95.3687244175481	2.64404564269213e-15	3.47805318255845e-13	PDIA3	protein disulfide isomerase family A member 3	2923
ENSG00000242247	0.759779013866518	5.27858169188251	94.2589743744912	3.41936865137406e-15	4.45550186913004e-13	ARFGAP3	ADP ribosylation factor GTPase activating protein 3	26286
ENSG00000101294	0.471825044509204	7.4870451542213	92.649931514467	4.97918441722529e-15	6.42733599726315e-13	HM13	histocompatibility minor 13	81502
ENSG00000168906	-0.470161797936349	7.86840358889112	91.6267232701719	6.33509188049044e-15	8.10187861604943e-13	MAT2A	methionine adenosyltransferase 2A	4144
ENSG00000052749	0.481851463275502	7.75201283698269	90.2917707116781	8.69305036595241e-15	1.10154506105078e-12	RRP12	ribosomal RNA processing 12 homolog	23223
ENSG00000139793	0.916897760790937	4.23165058363036	89.9556262271672	9.41775549499606e-15	1.18252762633532e-12	MBNL2	muscleblind like splicing regulator 2	10150
ENSG00000173276	0.529736340317332	6.63533283716762	88.5159256375652	1.32948963985283e-14	1.65431629780606e-12	ZBTB21	zinc finger and BTB domain containing 21	49854
ENSG00000244405	1.89552148259427	2.29109499384087	87.2166218484177	1.81945915606404e-14	2.24378302353183e-12	ETV5	ETS variant transcription factor 5	2119
ENSG00000137955	0.553174084636035	6.49478736644314	86.7892725577368	2.01833792471615e-14	2.4624155536431e-12	RABGGTB	Rab geranylgeranyltransferase subunit beta	5876
ENSG00000085465	1.09016665554279	3.87022993826666	86.7607055907177	2.03240206425799e-14	2.4624155536431e-12	OVGP1	oviductal glycoprotein 1	5016
ENSG00000101255	0.542554190861783	6.53355308850841	86.2475349054581	2.30289228024718e-14	2.76587375432818e-12	TRIB3	tribbles pseudokinase 3	57761
ENSG00000101665	-1.00375967373542	4.13334313809874	85.123163897411	3.03225930250103e-14	3.6104797832883e-12	SMAD7	SMAD family member 7	4092
ENSG00000187634	-0.541314142361147	6.46981870038887	84.4050811851128	3.61838883395204e-14	4.27155440808082e-12	SAMD11	sterile alpha motif domain containing 11	148398
ENSG00000180879	0.496235590853942	6.87257320862024	84.3294470820874	3.68653962496394e-14	4.31512587288152e-12	SSR4	signal sequence receptor subunit 4	6748
ENSG00000113615	0.649508129485983	5.70966064692997	83.9950705666298	4.00396846102077e-14	4.6472951582873e-12	SEC24A	SEC24 homolog A, COPII coat complex component	10802
ENSG00000198000	0.557197088822561	6.25659104231209	83.7507107146962	4.25356058576211e-14	4.87768522878896e-12	NOL8	nucleolar protein 8	55035
ENSG00000251022	0.653352266429901	5.75745998779673	83.7322099727824	4.27309522649482e-14	4.87768522878896e-12	THAP9-AS1	THAP9 antisense RNA 1	100499177
ENSG00000140650	0.630065984174925	5.74681752844131	83.6280442360496	4.38481186994671e-14	4.9641820940741e-12	PMM2	phosphomannomutase 2	5373
ENSG00000123989	0.590952011460065	5.93865948631063	83.3565882340958	4.69023126642885e-14	5.26678652454596e-12	CHPF	chondroitin polymerizing factor	79586
ENSG00000095139	0.434251305223687	8.01157446353803	82.8129127069174	5.36923434709184e-14	5.98063425822843e-12	ARCN1	archain 1	372
ENSG00000128908	0.598811919168114	5.92477219001741	82.7260371010358	5.48673050679591e-14	6.06261774078921e-12	INO80	INO80 complex ATPase subunit	54617
ENSG00000172071	0.807105094360002	4.662791630186	82.2685666972491	6.1504021297057e-14	6.74201223932501e-12	EIF2AK3	eukaryotic translation initiation factor 2 alpha kinase 3	9451
ENSG00000172766	0.669866456665654	5.43970944219	82.0838387607675	6.44122513115049e-14	7.005083098734e-12	NAA16	N-alpha-acetyltransferase 16, NatA auxiliary subunit	79612
ENSG00000139734	0.509786720812153	6.60331604622279	82.0372363462438	6.51679517520841e-14	7.005083098734e-12	DIAPH3	diaphanous related formin 3	81624
ENSG00000170448	0.681593123158712	5.25341451934848	82.0214860667103	6.54254068734931e-14	7.005083098734e-12	NFXL1	nuclear transcription factor, X-box binding like 1	152518
ENSG00000066455	0.628936003234354	5.48626247681933	81.5462271512109	7.37048914301327e-14	7.83086123409995e-12	GOLGA5	golgin A5	9950
ENSG00000255717	0.51649372109248	6.89590552451167	81.0593535523579	8.33052134979636e-14	8.7832947239227e-12	SNHG1	small nucleolar RNA host gene 1	23642
ENSG00000107862	0.440454929128404	7.84995341551614	80.8140840045156	8.8618101468242e-14	9.27267588999514e-12	GBF1	golgi brefeldin A resistant guanine nucleotide exchange factor 1	8729
ENSG00000171928	0.777024004906372	4.75925966092253	79.8637166709822	1.12708753765653e-13	1.17047617068511e-11	TVP23B	trans-golgi network vesicle protein 23 homolog B	51030
ENSG00000115239	0.803744616446252	4.66164562685165	79.5897624829633	1.2083144444751e-13	1.24546560500672e-11	ASB3	ankyrin repeat and SOCS box containing 3	51130
ENSG00000171241	0.609544104980475	5.70110382278759	79.0910763457159	1.37192594931733e-13	1.40363268236822e-11	SHCBP1	SHC binding and spindle associated 1	79801
ENSG00000137834	-0.947397062770985	4.31320972702775	78.9155186293876	1.43478877060936e-13	1.45715459556298e-11	SMAD6	SMAD family member 6	4091
ENSG00000123562	0.398023336590533	8.91138586789875	78.8344505305387	1.46480652179752e-13	1.47678158241367e-11	MORF4L2	mortality factor 4 like 2	9643
ENSG00000144674	0.467633212450679	6.92152614511833	78.5869754803942	1.56048607247295e-13	1.5618430168838e-11	GOLGA4	golgin A4	2803
ENSG00000086102	0.4733030699826	6.91238958868891	77.8770322999759	1.87212874725863e-13	1.86027642137671e-11	NFX1	nuclear transcription factor, X-box binding 1	4799
ENSG00000090615	0.569924112596605	5.95681149330952	76.7582921205318	2.49853237677261e-13	2.46498065628452e-11	GOLGA3	golgin A3	2802
ENSG00000184863	0.47237476719144	6.99669726374277	75.7661586052515	3.23307636492947e-13	3.16703906045432e-11	RBM33	RNA binding motif protein 33	155435
ENSG00000072274	0.478045751760041	6.92765506597742	75.6901377092532	3.29778674151136e-13	3.20767820237711e-11	TFRC	transferrin receptor	7037
ENSG00000116761	0.516902898707887	6.34554443410353	74.6900822086834	4.28394999335137e-13	4.11124222864896e-11	CTH	cystathionine gamma-lyase	1491
ENSG00000165801	-0.849360497290733	4.51262885878184	74.6880242027369	4.28626470406494e-13	4.11124222864896e-11	ARHGEF40	Rho guanine nucleotide exchange factor 40	55701
ENSG00000106080	0.749815425801185	4.80603033500969	74.5546403326694	4.43905409974295e-13	4.2284286362517e-11	FKBP14	FKBP prolyl isomerase 14	55033
ENSG00000121073	0.548367786822685	6.11310832623918	73.6130210414734	5.68930031091243e-13	5.38223396536455e-11	SLC35B1	solute carrier family 35 member B1	10237
ENSG00000184164	0.70016949594333	5.13492837219336	73.0382374971563	6.62484519383944e-13	6.22465046376261e-11	CRELD2	cysteine rich with EGF like domains 2	79174
ENSG00000011243	0.468617346439444	6.83057636179304	72.8256406414064	7.00962853421184e-13	6.54168846719824e-11	AKAP8L	A-kinase anchoring protein 8 like	26993
ENSG00000197608	1.31378057059726	2.96961142331684	72.6905293515115	7.26600761109139e-13	6.73544276002646e-11	ZNF841	zinc finger protein 841	284371
ENSG00000196230	-0.354877217443555	9.82281874671228	72.6503138258127	7.344159996531e-13	6.76250252480574e-11	TUBB	tubulin beta class I	203068
ENSG00000167842	0.576888342241361	5.77462073813201	72.0718862225722	8.56859310898834e-13	7.83770914048656e-11	MIS12	MIS12 kinetochore complex component	79003
ENSG00000132429	1.15388879441115	3.2076312768451	71.9896789925443	8.75887287251316e-13	7.95904948125998e-11	POPDC3	popeye domain containing 3	64208
ENSG00000088038	0.489362651708187	6.6472960906423	71.9037069659778	8.96250517776817e-13	8.0908576153813e-11	CNOT3	CCR4-NOT transcription complex subunit 3	4849
ENSG00000122218	0.395709346195072	8.3171682957222	71.5547258461441	9.8402245736848e-13	8.82553128647626e-11	COPA	COPI coat complex subunit alpha	1314
ENSG00000175414	-0.61129472374073	5.68716695607132	70.6887278095078	1.24196263774501e-12	1.10670890016349e-10	ARL10	ADP ribosylation factor like GTPase 10	285598
ENSG00000120616	0.540428425024387	5.87119941438368	70.6155468401568	1.26671681241219e-12	1.1215315777588e-10	EPC1	enhancer of polycomb homolog 1	80314
ENSG00000204186	0.575189009104752	5.96211491866949	70.5434463600761	1.29160038858894e-12	1.13627927179557e-10	ZDBF2	zinc finger DBF-type containing 2	57683
ENSG00000278948	-0.942455765029844	4.24522272156974	69.7743256282321	1.59041954481378e-12	1.39030852866885e-10	NA	NA	NA
ENSG00000167110	0.530771822412307	5.94329886430179	69.3798854173651	1.77031006548447e-12	1.53783161160198e-10	GOLGA2	golgin A2	2801
ENSG00000071127	-0.440328246783365	7.17793516063441	69.2803492860745	1.8189171958284e-12	1.57018026929887e-10	WDR1	WD repeat domain 1	9948
ENSG00000090520	0.626687859603186	5.26819041758077	68.7899417529866	2.07916551106895e-12	1.78369155521021e-10	DNAJB11	DnaJ heat shock protein family (Hsp40) member B11	51726
ENSG00000204172	0.790549606924063	4.51630387431102	68.2473205079371	2.41200349709201e-12	2.05645631492808e-10	AGAP9	ArfGAP with GTPase domain, ankyrin repeat and PH domain 9	642517
ENSG00000178381	0.853620583970359	4.32672443722112	68.0090527824928	2.57496847111221e-12	2.18193033883447e-10	ZFAND2A	zinc finger AN1-type containing 2A	90637
ENSG00000171681	0.54218989278414	5.8752216285292	67.9550579802331	2.61344227432716e-12	2.20102833493943e-10	ATF7IP	activating transcription factor 7 interacting protein	55729
ENSG00000143748	0.424993508626877	7.11039832428576	67.7457964376435	2.7682057998448e-12	2.31723990954281e-10	NVL	nuclear VCP like	4931
ENSG00000134109	0.572971022669997	5.57898128236349	67.7072063764495	2.79775659594006e-12	2.32786831946531e-10	EDEM1	ER degradation enhancing alpha-mannosidase like protein 1	9695
ENSG00000159140	0.36592428899905	8.93620053393639	66.9293427793209	3.46761007459091e-12	2.8679419371407e-10	SON	SON DNA and RNA binding protein	6651
ENSG00000153066	0.603047305218652	5.39726951836586	66.6883535052596	3.7069237943386e-12	3.04762091948838e-10	TXNDC11	thioredoxin domain containing 11	51061
ENSG00000143870	0.382003626113088	7.87713008255301	66.4607037430593	3.94855064496185e-12	3.22706399456882e-10	PDIA6	protein disulfide isomerase family A member 6	10130
ENSG00000101337	0.522307472208101	6.01163466596597	66.2310045593835	4.20874960808294e-12	3.41948526981421e-10	TM9SF4	transmembrane 9 superfamily member 4	9777
ENSG00000105671	0.527334057089632	6.11998169723062	66.170082539646	4.28066669713799e-12	3.45757710063567e-10	DDX49	DEAD-box helicase 49	54555
ENSG00000118514	1.62528024793421	2.25807166292972	65.8783172451603	4.64296454710495e-12	3.72840850724497e-10	ALDH8A1	aldehyde dehydrogenase 8 family member A1	64577
ENSG00000112110	0.489927869250127	6.19565321969307	65.7476923683657	4.81521517742618e-12	3.84437873009309e-10	MRPL18	mitochondrial ribosomal protein L18	29074
ENSG00000124225	-1.20382537166923	3.29602919745451	65.5887542128927	5.03367069938668e-12	3.99569308620281e-10	PMEPA1	prostate transmembrane protein, androgen induced 1	56937
ENSG00000117682	0.632105910910998	5.15586360631699	65.0378041293791	5.87283651682082e-12	4.6351781697331e-10	DHDDS	dehydrodolichyl diphosphate synthase subunit	79947
ENSG00000111885	0.555627791053889	5.72894372361541	64.9470348980313	6.02428080086169e-12	4.72769127394896e-10	MAN1A1	mannosidase alpha class 1A member 1	4121
ENSG00000196756	0.475771199195269	6.66989465766564	64.8696568175581	6.15654203806561e-12	4.80418975309391e-10	SNHG17	small nucleolar RNA host gene 17	388796
ENSG00000162775	0.538294807913013	5.98637678742511	64.7662906574192	6.33788387053312e-12	4.91791303482042e-10	RBM15	RNA binding motif protein 15	64783
ENSG00000132952	0.588105708650335	5.49647864264739	64.4558713304556	6.9161028347658e-12	5.3366040421109e-10	USPL1	ubiquitin specific peptidase like 1	10208
ENSG00000176018	0.629893524490651	5.34929798124876	64.4287191261557	6.96918546089558e-12	5.34768831032721e-10	LYSMD3	LysM domain containing 3	116068
ENSG00000156502	0.462286005096186	6.51200422311995	64.1980976005772	7.43724038668799e-12	5.67531294038313e-10	SUPV3L1	Suv3 like RNA helicase	6832
ENSG00000132254	0.431969808009425	6.81821776148378	64.0785646447728	7.69239957429893e-12	5.8377704901218e-10	ARFIP2	ADP ribosylation factor interacting protein 2	23647
ENSG00000167460	-0.450104023360486	6.72347461454247	63.8620651108422	8.17764024291729e-12	6.17210748826085e-10	TPM4	tropomyosin 4	7171
ENSG00000059769	0.83388261897052	4.10183832054915	63.5873308654167	8.83892264037223e-12	6.63495649504463e-10	DNAJC25	DnaJ heat shock protein family (Hsp40) member C25	548645
ENSG00000158296	0.734971506401514	4.48306921699195	63.5623063657411	8.90181861507124e-12	6.64604966007373e-10	SLC13A3	solute carrier family 13 member 3	64849
ENSG00000130803	0.533754970422065	5.89563075996082	63.4629919815887	9.15599182332717e-12	6.79906231525779e-10	ZNF317	zinc finger protein 317	57693
ENSG00000168282	0.510164037614453	5.9599206243935	63.4144909072989	9.2828121390463e-12	6.85637439917152e-10	MGAT2	alpha-1,6-mannosyl-glycoprotein 2-beta-N-acetylglucosaminyltransferase	4247
ENSG00000236255	1.33007380261723	2.72929784433602	63.0331452433262	1.03448642840101e-11	7.60017369631633e-10	NA	NA	NA
ENSG00000115806	0.414553124635847	6.98752446817999	62.9149524266059	1.0698725581854e-11	7.81856072680248e-10	GORASP2	golgi reassembly stacking protein 2	26003
ENSG00000187522	0.541089287723557	5.7542948382539	62.822861738296	1.09830259444977e-11	7.98408180765273e-10	HSPA14	heat shock protein family A (Hsp70) member 14	51182
ENSG00000167978	0.373840002537447	9.80568231034955	62.491268082927	1.20724925887356e-11	8.7301187243778e-10	SRRM2	serine/arginine repetitive matrix 2	23524
ENSG00000181291	-0.999068468904099	3.85368666436787	62.0645659174261	1.36394946301398e-11	9.81191144955682e-10	TMEM132E	transmembrane protein 132E	124842
ENSG00000086619	0.643342621407421	5.04829375985756	61.3658392317476	1.66703075667018e-11	1.19300667415173e-09	ERO1B	endoplasmic reticulum oxidoreductase 1 beta	56605
ENSG00000028277	2.06895453518222	1.59211635512724	60.6977148326638	2.0215697331341e-11	1.43927428629115e-09	POU2F2	POU class 2 homeobox 2	5452
ENSG00000122299	0.470751859956562	6.26924882579959	60.4420619178822	2.17691654862282e-11	1.54192673690146e-09	ZC3H7A	zinc finger CCCH-type containing 7A	29066
ENSG00000232040	0.764554557253617	4.18974471025926	60.3048405260039	2.26529526871163e-11	1.59633970670638e-09	SCAND3	SCAN domain containing 3	114821
ENSG00000166526	0.534139350503676	5.65810415319698	59.9877033073576	2.48390577448526e-11	1.7415079470655e-09	ZNF3	zinc finger protein 3	7551
ENSG00000203965	0.723220092985078	4.42880660162106	59.8943530383144	2.55229045235173e-11	1.78041594585263e-09	EFCAB7	EF-hand calcium binding domain 7	84455
ENSG00000165732	0.331818250573849	9.30203932994862	59.5521025791182	2.81996495022338e-11	1.95725406494901e-09	DDX21	DExD-box helicase 21	9188
ENSG00000182326	1.66038075335594	2.13418421494428	59.3601464770771	2.98253005243272e-11	2.05973525421004e-09	C1S	complement C1s	716
ENSG00000144747	0.473491541661661	6.13070611368603	59.327382336507	3.01122333171662e-11	2.0692048088393e-09	TMF1	TATA element modulatory factor 1	7110
ENSG00000095380	0.47731552079159	6.05703287028203	59.1433891414187	3.17769754325199e-11	2.17279002313844e-09	NANS	N-acetylneuraminate synthase	54187
ENSG00000163938	0.363242745260961	7.74026876616937	58.888647962404	3.42389827298644e-11	2.32960014514722e-09	GNL3	G protein nucleolar 3	26354
ENSG00000124181	-0.403810655373208	7.0803420256806	58.8592344441479	3.45355844690436e-11	2.33826221905113e-09	PLCG1	phospholipase C gamma 1	5335
ENSG00000134910	0.378844994489337	7.44973457364178	58.7479752087784	3.56815447172611e-11	2.40406583236493e-09	STT3A	STT3 oligosaccharyltransferase complex catalytic subunit A	3703
ENSG00000075624	-0.325118323028555	9.8967849090217	58.5383250891896	3.79480599789232e-11	2.5438420934955e-09	ACTB	actin beta	60
ENSG00000108021	0.390875290780509	7.91356254413643	58.5225487373464	3.81244796809708e-11	2.5438420934955e-09	TASOR2	transcription activation suppressor family member 2	54906
ENSG00000107815	0.468839539699252	6.21459089068886	58.4565394291512	3.88718007486856e-11	2.58123707663868e-09	TWNK	twinkle mtDNA helicase	56652
ENSG00000179532	0.848072052572399	3.752979746032	58.1225189710515	4.28903617208531e-11	2.83445778032739e-09	DNHD1	dynein heavy chain domain 1	144132
ENSG00000117036	0.525146848441163	5.74756756826436	57.8551675236307	4.64124070168365e-11	3.05261031293593e-09	ETV3	ETS variant transcription factor 3	2117
ENSG00000087087	0.349764015037851	8.40540282765958	57.7400613340258	4.80188610842323e-11	3.14330099192141e-09	SRRT	serrate, RNA effector molecule	51593
ENSG00000223768	-0.609512067121602	5.2904760583781	57.707360049934	4.84855692551245e-11	3.15888057807443e-09	LINC00205	long intergenic non-protein coding RNA 205	642852
ENSG00000162231	0.431005067786344	6.61426616711332	57.5007368017919	5.15440070065361e-11	3.34237476419848e-09	NXF1	nuclear RNA export factor 1	10482
ENSG00000170345	1.30184143716332	2.73618506948588	57.3727898517743	5.35363938397467e-11	3.45534893324571e-09	FOS	Fos proto-oncogene, AP-1 transcription factor subunit	2353
ENSG00000117318	-0.484433270180424	5.98996474947409	56.6398579230222	6.65745764361059e-11	4.27687464993253e-09	ID3	inhibitor of DNA binding 3	3399
ENSG00000148840	0.38293457217019	7.58017998958742	55.9852864028757	8.09641838734158e-11	5.17720975768342e-09	PPRC1	PPARG related coactivator 1	23082
ENSG00000106803	0.511377699457588	5.68177255715767	55.8924393190233	8.32495336180049e-11	5.29881363286582e-09	SEC61B	SEC61 translocon subunit beta	10952
ENSG00000169116	1.01449035900474	3.29718487419466	55.3886741693644	9.68551242889685e-11	6.13652741595978e-09	PARM1	prostate androgen-regulated mucin-like protein 1	25849
ENSG00000055044	0.362504891317455	7.68056761637571	55.3482553506853	9.80411056509883e-11	6.18330480023494e-09	NOP58	NOP58 ribonucleoprotein	51602
ENSG00000136010	0.449735350471346	6.43619795352003	55.274625048653	1.00240008656069e-10	6.29324999798918e-09	ALDH1L2	aldehyde dehydrogenase 1 family member L2	160428
ENSG00000122863	-0.723740970258007	4.82065149460705	54.9587531609399	1.10262475902269e-10	6.86259313435796e-09	CHST3	carbohydrate sulfotransferase 3	9469
ENSG00000159399	0.462337915838651	6.2417862891859	54.9575570005591	1.10302322315919e-10	6.86259313435796e-09	HK2	hexokinase 2	3099
ENSG00000092108	0.457612055031071	6.24596090747698	54.7705134832395	1.16718414187581e-10	7.22921406618327e-09	SCFD1	sec1 family domain containing 1	23256
ENSG00000105829	0.745763037882629	4.15505323409696	54.4293618326971	1.29424452597283e-10	7.98040419318601e-09	BET1	Bet1 golgi vesicular membrane trafficking protein	10282
ENSG00000100883	0.471506632724814	6.04771080297965	54.2166424058238	1.38057019309343e-10	8.47486022533618e-09	SRP54	signal recognition particle 54	6729
ENSG00000120519	0.863011018662158	3.65887654218532	54.1853183992716	1.39377200934646e-10	8.5180438022537e-09	SLC10A7	solute carrier family 10 member 7	84068
ENSG00000146592	0.460853394389639	6.14743328583664	54.0914272187632	1.43412436388547e-10	8.72604657003791e-09	CREB5	cAMP responsive element binding protein 5	9586
ENSG00000067334	0.402558078650621	6.74559580403583	54.0752088508888	1.4412150877273e-10	8.73072929460065e-09	DNTTIP2	deoxynucleotidyltransferase terminal interacting protein 2	30836
ENSG00000120709	0.349823924671535	7.64295414996763	54.0579804376146	1.4487867955583e-10	8.73827214858135e-09	FAM53C	family with sequence similarity 53 member C	51307
ENSG00000178980	0.582429779540497	5.12290046142679	53.9330339248185	1.50493450100437e-10	9.03745883820534e-09	SELENOW	selenoprotein W	6415
ENSG00000068912	0.582860310118933	5.07210699308268	53.6851001660452	1.62305159987545e-10	9.70458385172283e-09	ERLEC1	endoplasmic reticulum lectin 1	27248
ENSG00000087589	1.97929172883029	1.3589483833667	53.6059514040165	1.6627279676775e-10	9.89896495239723e-09	CASS4	Cas scaffold protein family member 4	57091
ENSG00000157240	-0.966894150430944	3.53996593020169	53.4439135358599	1.7470879909026e-10	1.03565576525093e-08	FZD1	frizzled class receptor 1	8321
ENSG00000163902	0.335779538607323	8.01454611686341	53.4091428621403	1.76575515274413e-10	1.04224829785051e-08	RPN1	ribophorin I	6184
ENSG00000101199	0.404516529287196	7.0455010698116	53.2766987162624	1.83875348062761e-10	1.08071757763525e-08	ARFGAP1	ADP ribosylation factor GTPase activating protein 1	55738
ENSG00000205659	0.613700659551134	4.91416666998956	53.1494734281294	1.91179100486341e-10	1.11888378640565e-08	LIN52	lin-52 DREAM MuvB core complex component	91750
ENSG00000164463	0.726440746784297	4.3316553162072	53.1330021895608	1.92146196334885e-10	1.11979884547571e-08	CREBRF	CREB3 regulatory factor	153222
ENSG00000117000	0.463430683598455	6.06636993689731	52.928558368556	2.04576164641979e-10	1.18722940589706e-08	RLF	RLF zinc finger	6018
ENSG00000083535	0.454608053493639	5.92986237152109	52.3809787825963	2.42094225224473e-10	1.39908177355666e-08	PIBF1	progesterone immunomodulatory binding factor 1	10464
ENSG00000170348	0.379126982766762	7.22198364137329	52.3168460090296	2.46927783170239e-10	1.42106939214472e-08	TMED10	transmembrane p24 trafficking protein 10	10972
ENSG00000158615	0.408730903447115	6.61609292141732	52.1855811902505	2.57131946531526e-10	1.47365412676076e-08	PPP1R15B	protein phosphatase 1 regulatory subunit 15B	84919
ENSG00000141682	0.410392407453139	6.53631561640591	51.7765916267913	2.91787578332288e-10	1.66535951732461e-08	PMAIP1	phorbol-12-myristate-13-acetate-induced protein 1	5366
ENSG00000105612	-0.800461912666811	4.20159703752202	51.5175279395039	3.16184407444559e-10	1.79717655787006e-08	DNASE2	deoxyribonuclease 2, lysosomal	1777
ENSG00000121749	0.466322939226493	5.87586293805334	51.4169082336317	3.26215493305523e-10	1.84659360390815e-08	TBC1D15	TBC1 domain family member 15	64786
ENSG00000144867	0.387564718465003	6.84887372279617	51.059319532903	3.64583801170552e-10	2.05535978031333e-08	SRPRB	SRP receptor subunit beta	58477
ENSG00000204256	0.312623595637997	9.35936157081543	50.857022774892	3.88310057731277e-10	2.18021890950585e-08	BRD2	bromodomain containing 2	6046
ENSG00000065548	0.39514754957549	6.70913710014355	50.4086138430895	4.46713765793017e-10	2.4979799729284e-08	ZC3H15	zinc finger CCCH-type containing 15	55854
ENSG00000167995	0.879502161962303	3.46955474359259	50.3277291620727	4.58172378128289e-10	2.55172455109191e-08	BEST1	bestrophin 1	7439
ENSG00000163512	0.479466166716586	5.79744348583478	49.9411103254543	5.17254235630427e-10	2.86920301306324e-08	AZI2	5-azacytidine induced 2	64343
ENSG00000140534	0.387434129016992	6.93310700879662	49.8368795227011	5.34481953484281e-10	2.95290589660995e-08	TICRR	TOPBP1 interacting checkpoint and replication regulator	90381
ENSG00000154781	0.579795126967635	5.03489813000562	49.794994213623	5.41569685360076e-10	2.98014362318461e-08	CCDC174	coiled-coil domain containing 174	51244
ENSG00000257335	1.84917349139139	1.18015062322289	49.5065217104838	5.93076227704644e-10	3.25062256232403e-08	MGAM	maltase-glucoamylase	8972
ENSG00000172037	-0.464100431403204	6.01571009017723	49.3630715714064	6.20533539359869e-10	3.3876716385923e-08	LAMB2	laminin subunit beta 2	3913
ENSG00000242498	-0.518640028422752	5.49160136486787	49.2886759437683	6.35283393327006e-10	3.45454103489473e-08	ARPIN	actin related protein 2/3 complex inhibitor	348110
ENSG00000156983	0.409360359986118	6.46213184718557	49.122576647768	6.69526352395585e-10	3.62646979579914e-08	BRPF1	bromodomain and PHD finger containing 1	7862
ENSG00000100106	-0.567245425911034	5.16308062972291	48.978971755519	7.00655915857767e-10	3.78025762102636e-08	TRIOBP	TRIO and F-actin binding protein	11078
ENSG00000073614	0.395511131798411	6.650177896669	48.8607121410461	7.27404019100074e-10	3.90930128864211e-08	KDM5A	lysine demethylase 5A	5927
ENSG00000175061	0.320284216926435	8.62635614067899	48.8456555599708	7.30883900508499e-10	3.91277846272224e-08	SNHG29	small nucleolar RNA host gene 29	125144
ENSG00000171606	0.565144800204617	4.97481147680548	48.8281816377952	7.34943892422911e-10	3.91932241009469e-08	ZNF274	zinc finger protein 274	10782
ENSG00000086062	-0.561071210276246	5.18997641057385	48.7625412222079	7.50402946395149e-10	3.98637134446531e-08	B4GALT1	beta-1,4-galactosyltransferase 1	2683
ENSG00000122482	0.380823059230849	6.74357314425844	48.6506909541007	7.77517632203454e-10	4.11458756168357e-08	ZNF644	zinc finger protein 644	84146
ENSG00000272886	0.412924777518735	6.38487859616587	48.5323917656609	8.07290865135783e-10	4.25584024017383e-08	DCP1A	decapping mRNA 1A	55802
ENSG00000111886	1.3612741359141	2.1769395103412	48.4439308393659	8.30316758958665e-10	4.36058367860725e-08	GABRR2	gamma-aminobutyric acid type A receptor subunit rho2	2570
ENSG00000038219	0.439347553402593	6.47607687239989	48.3194887329717	8.63854059079652e-10	4.50598778183045e-08	BOD1L1	biorientation of chromosomes in cell division 1 like 1	259282
ENSG00000158710	-0.348181273079228	7.39933677236658	48.3170373096677	8.64528498541174e-10	4.50598778183045e-08	TAGLN2	transgelin 2	8407
ENSG00000196152	0.610670585056113	4.67839840674535	48.1312346982823	9.17251157750979e-10	4.74891049219773e-08	ZNF79	zinc finger protein 79	7633
ENSG00000143751	0.383563365177831	6.80715377747282	48.1286319814844	9.18012671167676e-10	4.74891049219773e-08	SDE2	SDE2 telomere maintenance homolog	163859
ENSG00000280355	1.00423477389815	3.04419265154477	48.0343393312608	9.46042989726705e-10	4.87565140824823e-08	NA	NA	NA
ENSG00000088451	0.563784118467141	4.9800030491511	47.7935749740142	1.02166676340317e-09	5.24582205803885e-08	TGDS	TDP-glucose 4,6-dehydratase	23483
ENSG00000088888	-0.424151943926855	6.28951471572191	47.6683252737587	1.06343201710726e-09	5.43535908784265e-08	MAVS	mitochondrial antiviral signaling protein	57506
ENSG00000172336	0.456672902534842	5.96845346946178	47.6594676649104	1.06645113872383e-09	5.43535908784265e-08	POP7	POP7 homolog, ribonuclease P/MRP subunit	10248
ENSG00000198862	0.420579781690667	6.348480990984	47.337236320919	1.18247751433372e-09	6.00455126028579e-08	LTN1	listerin E3 ubiquitin protein ligase 1	26046
ENSG00000112379	0.611352746909988	5.05860120803472	47.3155976901761	1.19071840743453e-09	6.02425005255887e-08	ARFGEF3	ARFGEF family member 3	57221
ENSG00000143398	0.319380023690401	7.94072495627765	47.1783335005843	1.24438462496015e-09	6.27278848173345e-08	PIP5K1A	phosphatidylinositol-4-phosphate 5-kinase type 1 alpha	8394
ENSG00000054267	0.399103095152193	6.60970110697128	47.0635258784862	1.29117350804387e-09	6.48497763385522e-08	ARID4B	AT-rich interaction domain 4B	51742
ENSG00000184432	0.337606935251577	7.45259496667616	47.0502804406213	1.29668644961037e-09	6.48907001522409e-08	COPB2	COPI coat complex subunit beta 2	9276
ENSG00000167625	0.679136590146	4.35975542860258	46.9883060343646	1.32280364085432e-09	6.59587143952343e-08	ZNF526	zinc finger protein 526	116115
ENSG00000184515	1.16900496301498	2.52949130422886	46.8919053063337	1.36450582146464e-09	6.77933611729122e-08	BEX5	brain expressed X-linked 5	340542
ENSG00000106211	0.436681871213562	6.10348057553437	46.7879778276486	1.41097696741789e-09	6.98509457848598e-08	HSPB1	heat shock protein family B (small) member 1	3315
ENSG00000071243	0.530380195193112	5.11780227803099	46.7270246533374	1.43898434172115e-09	7.09830418851875e-08	ING3	inhibitor of growth family member 3	54556
ENSG00000138760	-0.506587836953921	5.56492201709462	46.6947961295685	1.45402284145755e-09	7.14696209473726e-08	SCARB2	scavenger receptor class B member 2	950
ENSG00000169976	0.439304297091642	5.98557106579345	46.4520450012221	1.57260264594357e-09	7.70240700204704e-08	SF3B5	splicing factor 3b subunit 5	83443
ENSG00000175224	0.384019496766963	6.50430424992428	46.425945374137	1.58592908320871e-09	7.74023056440942e-08	ATG13	autophagy related 13	9776
ENSG00000065485	0.669493790692707	4.48954336211055	46.4000265550815	1.59927785003212e-09	7.75339949370835e-08	PDIA5	protein disulfide isomerase family A member 5	10954
ENSG00000156976	0.320324728851526	7.89931581274893	46.3989121513814	1.59985436990072e-09	7.75339949370835e-08	EIF4A2	eukaryotic translation initiation factor 4A2	1974
ENSG00000198856	0.459480803742445	5.99045289029533	46.3032513560543	1.65014612500706e-09	7.95023429075816e-08	OSTC	oligosaccharyltransferase complex non-catalytic subunit	58505
ENSG00000251369	0.7678483489177	3.81169646160212	46.2998165229908	1.65198178500405e-09	7.95023429075816e-08	ZNF550	zinc finger protein 550	162972
ENSG00000035928	0.384120551274923	6.64159942657714	46.1894092476852	1.71211552535733e-09	8.21102070702621e-08	RFC1	replication factor C subunit 1	5981
ENSG00000290791	0.813577572850681	3.55571123190802	46.1561435487024	1.73067048966362e-09	8.27128747516745e-08	NA	NA	NA
ENSG00000137573	0.852350762687207	3.42501189682928	46.0703935134031	1.7794572488955e-09	8.47512535232573e-08	SULF1	sulfatase 1	23213
ENSG00000033030	0.445692761890025	5.84437622089749	46.0155740818622	1.81138336288339e-09	8.59753505434549e-08	ZCCHC8	zinc finger CCHC-type containing 8	55596
ENSG00000077312	0.37434898125658	6.7954412199479	45.8257582160775	1.92654167432927e-09	9.11280602939587e-08	SNRPA	small nuclear ribonucleoprotein polypeptide A	6626
ENSG00000197989	0.476009461098265	5.95952994809732	45.7945611476402	1.94617508562874e-09	9.17425606918232e-08	SNHG12	small nucleolar RNA host gene 12	85028
ENSG00000054793	-0.558045732354701	5.1677060753306	45.5007786331717	2.14144037126363e-09	1.00603994584671e-07	ATP9A	ATPase phospholipid transporting 9A (putative)	10079
ENSG00000083520	0.325699503586701	7.83970168342387	45.3770699505511	2.22957403633164e-09	1.04389412168856e-07	DIS3	DIS3 homolog, exosome endoribonuclease and 3'-5' exoribonuclease	22894
ENSG00000183798	-0.620128931302401	4.93521088306742	45.35155216629	2.2482117903708e-09	1.04906423137167e-07	EMILIN3	elastin microfibril interfacer 3	90187
ENSG00000160062	0.710880264719808	4.12626061224512	45.2986932074464	2.28732914260576e-09	1.06372357298555e-07	ZBTB8A	zinc finger and BTB domain containing 8A	653121
ENSG00000100889	-0.429548510774149	6.109599886692	45.1880507628711	2.37148420931676e-09	1.09915905701621e-07	PCK2	phosphoenolpyruvate carboxykinase 2, mitochondrial	5106
ENSG00000164347	0.459726149370718	5.80143568332577	45.1446003691145	2.40539532521119e-09	1.11114783384003e-07	GFM2	GTP dependent ribosome recycling factor mitochondrial 2	84340
ENSG00000101019	0.523528207748722	5.33628546800107	45.1315489431625	2.41567822262052e-09	1.11217825369449e-07	UQCC1	ubiquinol-cytochrome c reductase complex assembly factor 1	55245
ENSG00000100814	0.389922077196872	6.50987287886217	45.0928282196692	2.44645145510218e-09	1.12260423580968e-07	CCNB1IP1	cyclin B1 interacting protein 1	57820
ENSG00000249592	0.919359340601451	3.2083993885479	45.0651834010411	2.46866791752046e-09	1.12904772439711e-07	PCGF3-AS1	PCGF3 antisense RNA 1	100129917
ENSG00000125686	0.356824111634245	7.41155131412614	45.0168486428131	2.50801013504167e-09	1.14325531304276e-07	MED1	mediator complex subunit 1	5469
ENSG00000120129	-0.435917810785971	6.22942428843202	44.9328307224228	2.57793421339497e-09	1.17126405774379e-07	DUSP1	dual specificity phosphatase 1	1843
ENSG00000181408	-1.03875383432686	3.18505694701158	44.8424978243132	2.65534789968631e-09	1.20248082591696e-07	UTS2R	urotensin 2 receptor	2837
ENSG00000138182	0.375588859113503	6.57246660829366	44.785910387884	2.7050532339223e-09	1.22098677342924e-07	KIF20B	kinesin family member 20B	9585
ENSG00000187498	-0.666835513055072	4.72341269945218	44.7405778259108	2.74556044983468e-09	1.23407260232154e-07	COL4A1	collagen type IV alpha 1 chain	1282
ENSG00000134684	0.301832265311699	8.64747542001724	44.7335297154156	2.75191399880564e-09	1.23407260232154e-07	YARS1	tyrosyl-tRNA synthetase 1	8565
ENSG00000167552	-0.401927715566854	6.46028714040628	44.5886907532713	2.88587282291399e-09	1.28995713365981e-07	TUBA1A	tubulin alpha 1a	7846
ENSG00000108679	-0.499445886130087	5.65557427271383	44.574194098496	2.89964365753854e-09	1.29193155477169e-07	LGALS3BP	galectin 3 binding protein	3959
ENSG00000196235	0.33184138936445	7.43960472874851	44.4870225386058	2.98388410649293e-09	1.32518994465853e-07	SUPT5H	SPT5 homolog, DSIF elongation factor subunit	6829
ENSG00000081386	0.722496301398129	4.14949142133467	44.3487316412364	3.1227097200668e-09	1.38239957222957e-07	ZNF510	zinc finger protein 510	22869
ENSG00000171456	0.33900118758011	7.25245222813719	44.2759168338003	3.19845152591494e-09	1.41140614939097e-07	ASXL1	ASXL transcriptional regulator 1	171023
ENSG00000164949	1.02985222449936	2.94349837367802	44.2345149992944	3.24235543031258e-09	1.42622335042922e-07	GEM	GTP binding protein overexpressed in skeletal muscle	2669
ENSG00000196700	-0.382894743392928	6.76230288065836	44.2222888134784	3.25543836095375e-09	1.42743221084105e-07	ZNF512B	zinc finger protein 512B	57473
ENSG00000116580	0.429239404051019	6.06817993658268	44.0951477249648	3.39474159311316e-09	1.48358912480831e-07	GON4L	gon-4 like	54856
ENSG00000160691	0.5095141840737	5.17081879889906	44.086002973615	3.40499386449633e-09	1.48358912480831e-07	SHC1	SHC adaptor protein 1	6464
ENSG00000153914	0.368193313560691	6.91158546878345	44.0360555655175	3.46155355396666e-09	1.50348986438325e-07	SREK1	splicing regulatory glutamic acid and lysine rich protein 1	140890
ENSG00000031698	0.302088362317981	8.40424100404322	43.9843263973481	3.52114739615103e-09	1.52457955597611e-07	SARS1	seryl-tRNA synthetase 1	6301
ENSG00000198718	0.53037759777349	5.04401621630872	43.7669372213776	3.783321572223e-09	1.63297617361075e-07	TOGARAM1	TOG array regulator of axonemal microtubules 1	23116
ENSG00000115825	-0.409740185496037	6.21509421691712	43.7352079048928	3.82322909825713e-09	1.6450604456426e-07	PRKD3	protein kinase D3	23683
ENSG00000122257	0.370885942448187	6.84416604157272	43.6654644793847	3.91247367611975e-09	1.67823249734677e-07	RBBP6	RB binding protein 6, ubiquitin ligase	5930
ENSG00000068078	-0.456072782697809	5.96166861293539	43.4433826719298	4.21115343138623e-09	1.80075700291971e-07	FGFR3	fibroblast growth factor receptor 3	2261
ENSG00000169951	0.518113456925581	5.23256838766041	43.3299826971963	4.37258899710814e-09	1.86177130224692e-07	ZNF764	zinc finger protein 764	92595
ENSG00000234741	0.323398601743056	7.55550297929447	43.3243323322922	4.38079693911272e-09	1.86177130224692e-07	GAS5	growth arrest specific 5	60674
ENSG00000151576	0.423070756206305	5.92728846730229	42.9107953689911	5.02653935129098e-09	2.12964912638132e-07	QTRT2	queuine tRNA-ribosyltransferase accessory subunit 2	79691
ENSG00000128714	-0.415374751080201	6.1517949959817	42.8530256804061	5.12422370201556e-09	2.16118755682312e-07	HOXD13	homeobox D13	3239
ENSG00000168488	0.310658581097884	7.88879639152801	42.8483159960812	5.13227279639433e-09	2.16118755682312e-07	ATXN2L	ataxin 2 like	11273
ENSG00000198169	0.901525434210208	3.20631966608324	42.7712154193721	5.26590152367912e-09	2.2107182931628e-07	ZNF251	zinc finger protein 251	90987
ENSG00000133302	0.477509814487347	5.46582650568164	42.6837784392335	5.42177202324351e-09	2.26925803591028e-07	SLF1	SMC5-SMC6 complex localization factor 1	84250
ENSG00000232956	0.391571554994455	6.59181768120924	42.4778805629945	5.80779101498322e-09	2.42348064951505e-07	SNHG15	small nucleolar RNA host gene 15	285958
ENSG00000008283	0.553103623240421	4.81891677305516	42.4107314119151	5.93969060188734e-09	2.47105441545988e-07	CYB561	cytochrome b561	1534
ENSG00000107651	0.351840376263044	6.88723499061859	42.350797946281	6.06001118644378e-09	2.51353977498984e-07	SEC23IP	SEC23 interacting protein	11196
ENSG00000290792	0.735731707211326	3.81172162614757	42.3388264934641	6.08434276058137e-09	2.51607611404641e-07	NA	NA	NA
ENSG00000173545	0.472251226127774	5.59070652935777	42.2190346258198	6.33340551570241e-09	2.61125364128005e-07	ZNF622	zinc finger protein 622	90441
ENSG00000082497	-1.08531597802235	3.14922423126956	42.077678042861	6.64080502608742e-09	2.72984520893808e-07	SERTAD4	SERTA domain containing 4	56256
ENSG00000100350	-0.350302034651177	7.10307748738078	42.0182145439091	6.77465141425675e-09	2.77660193868588e-07	FOXRED2	FAD dependent oxidoreductase domain containing 2	80020
ENSG00000173889	0.44841541750411	5.7113280217766	41.9192549904188	7.00356640598402e-09	2.8619307455459e-07	PHC3	polyhomeotic homolog 3	80012
ENSG00000223573	2.24563712135962	0.773409399774265	41.8915738686172	7.06900833849129e-09	2.87552322441308e-07	TINCR	TINCR ubiquitin domain containing	257000
ENSG00000101544	0.368457200866815	6.54243052609825	41.8875946251028	7.07846724804842e-09	2.87552322441308e-07	ADNP2	ADNP homeobox 2	22850
ENSG00000100908	0.540146770363377	4.92548466620979	41.8602555786418	7.14380587899146e-09	2.89355562465191e-07	EMC9	ER membrane protein complex subunit 9	51016
ENSG00000156345	0.550469457331844	4.70630881665151	41.7943582671677	7.30385153922692e-09	2.94973091987726e-07	CDK20	cyclin dependent kinase 20	23552
ENSG00000165349	-0.634468796997176	4.38379699665809	41.7674055100125	7.37036766186612e-09	2.96791598092405e-07	SLC7A3	solute carrier family 7 member 3	84889
ENSG00000146670	0.35400293727702	7.01171320283201	41.6714491913884	7.61226308613168e-09	3.05641214376892e-07	CDCA5	cell division cycle associated 5	113130
ENSG00000163877	0.621799253395316	4.56965419636352	41.5654588701726	7.88893860140027e-09	3.15831941920407e-07	SNIP1	Smad nuclear interacting protein 1	79753
ENSG00000100528	-0.383807102891846	6.42942103285826	41.474266296536	8.13523559649786e-09	3.2475108109488e-07	CNIH1	cornichon family AMPA receptor auxiliary protein 1	10175
ENSG00000137337	0.32678491407102	7.65702972520084	41.460741264102	8.17243069744003e-09	3.25295714100985e-07	MDC1	mediator of DNA damage checkpoint 1	9656
ENSG00000146757	0.499292932306157	5.32910154483912	41.3642226241895	8.44298142971565e-09	3.35099021572507e-07	ZNF92	zinc finger protein 92	168374
ENSG00000055483	0.352270413355857	6.76442872461635	41.3041942127261	8.61586474362214e-09	3.4093558644135e-07	USP36	ubiquitin specific peptidase 36	57602
ENSG00000112655	-0.430767172279368	6.05868213999894	41.2961164644206	8.63940452175444e-09	3.4093558644135e-07	PTK7	protein tyrosine kinase 7 (inactive)	5754
ENSG00000030582	-0.389216775704591	6.49444199473839	41.2042621862539	8.91176925117042e-09	3.50681928481954e-07	GRN	granulin precursor	2896
ENSG00000138448	-0.480894393628446	5.62370747827955	41.1642814247873	9.03305620581999e-09	3.54444807712459e-07	ITGAV	integrin subunit alpha V	3685
ENSG00000136731	0.352933961966141	6.77068753245968	41.0793712358015	9.29629179966522e-09	3.63740459878119e-07	UGGT1	UDP-glucose glycoprotein glucosyltransferase 1	56886
ENSG00000023839	1.43920975709189	1.90032205096793	41.0576704959623	9.36482174716071e-09	3.65386773931593e-07	ABCC2	ATP binding cassette subfamily C member 2	1244
ENSG00000065000	0.31529438743567	8.11088508660071	41.0159044314208	9.49817943319697e-09	3.6954606853892e-07	AP3D1	adaptor related protein complex 3 subunit delta 1	8943
ENSG00000136997	0.413687800502567	6.44135706331698	40.9639670842151	9.66673560307396e-09	3.75047618397914e-07	MYC	MYC proto-oncogene, bHLH transcription factor	4609
ENSG00000167258	0.324833089139202	7.52126570597865	40.9487492814185	9.71670208542562e-09	3.7593022185966e-07	CDK12	cyclin dependent kinase 12	51755
ENSG00000145734	0.370022315577435	6.72307276527022	40.8326802008826	1.01066298667654e-08	3.89923943351294e-07	BDP1	B double prime 1, subunit of RNA polymerase III transcription initiation factor IIIB	55814
ENSG00000108587	0.40722953172447	6.00761978473921	40.5646009864162	1.10697831807621e-08	4.25893719478234e-07	GOSR1	golgi SNAP receptor complex member 1	9527
ENSG00000105085	0.781703214696871	3.76962318098769	40.4221271128439	1.16194946461298e-08	4.45411713002337e-07	MED26	mediator complex subunit 26	9441
ENSG00000066422	0.428069478566172	5.77484374299231	40.4165461906524	1.1641589081512e-08	4.45411713002337e-07	ZBTB11	zinc finger and BTB domain containing 11	27107
ENSG00000131724	-0.553872336093549	5.01825314062649	40.0607116251811	1.31431403001647e-08	5.01472524380869e-07	IL13RA1	interleukin 13 receptor subunit alpha 1	3597
ENSG00000213079	0.362548048538206	6.61819229542989	39.8496588417682	1.412626161156e-08	5.37498417021673e-07	SCAF8	SR-related CTD associated factor 8	22828
ENSG00000131263	0.329736344997987	7.03747373941664	39.8185299767858	1.42775237201948e-08	5.41761422042116e-07	RLIM	ring finger protein, LIM domain interacting	51132
ENSG00000188729	1.77644752655898	1.23934004173431	39.6211846556973	1.52759245688615e-08	5.77880758260712e-07	OSTN	osteocrin	344901
ENSG00000181222	0.298206188698338	8.37111339062024	39.6140968930758	1.53130869912699e-08	5.77880758260712e-07	POLR2A	RNA polymerase II subunit A	5430
ENSG00000236609	-0.640853403807023	4.47425085671054	39.5626072268166	1.5585856089344e-08	5.84845852897952e-07	ZNF853	zinc finger protein 853	54753
ENSG00000115568	0.387197785965506	6.4332679333143	39.5547583974814	1.56278714042668e-08	5.84845852897952e-07	ZNF142	zinc finger protein 142	7701
ENSG00000109814	0.595037232656823	4.50202307804405	39.5477644677451	1.56654082850455e-08	5.84845852897952e-07	UGDH	UDP-glucose 6-dehydrogenase	7358
ENSG00000119333	-0.402334078529848	6.26453541933878	39.5474634060245	1.56670261781235e-08	5.84845852897952e-07	DYNC2I2	dynein 2 intermediate chain 2	89891
ENSG00000140632	0.354306504396515	6.60270244817557	39.3919880217952	1.6525881718011e-08	6.15243876790209e-07	GLYR1	glyoxylate reductase 1 homolog	84656
ENSG00000166263	0.518803036078107	4.92229941116559	39.1135498586027	1.81867139860003e-08	6.75255090254397e-07	STXBP4	syntaxin binding protein 4	252983
ENSG00000173705	-0.521864306780502	5.118340989336	39.1055994683401	1.82365753692329e-08	6.7529109651433e-07	SUSD5	sushi domain containing 5	26032
ENSG00000157514	0.389001094323286	6.14502768578816	39.097114982218	1.82899410902987e-08	6.75456327110175e-07	TSC22D3	TSC22 domain family member 3	1831
ENSG00000143753	-0.358662843565877	6.72673758675848	39.0583374962589	1.85358908679501e-08	6.82713932448338e-07	DEGS1	delta 4-desaturase, sphingolipid 1	8560
ENSG00000153048	-0.596759349071001	4.58726824562001	38.8275905229286	2.00712840493229e-08	7.37299402365022e-07	CARHSP1	calcium regulated heat stable protein 1	23589
ENSG00000100473	-0.501002136811599	5.15816332283279	38.7984355809452	2.02743586255238e-08	7.42783664020517e-07	COCH	cochlin	1690
ENSG00000126524	0.379308176961795	6.22506527693093	38.7375676790901	2.07051478807007e-08	7.56559530497985e-07	SBDS	SBDS ribosome maturation factor	51119
ENSG00000160209	0.361279169826873	6.65396640086038	38.6702278100546	2.1192698951372e-08	7.72331287378234e-07	PDXK	pyridoxal kinase	8566
ENSG00000204569	0.356662370959523	6.5219496679659	38.4685625284353	2.27244563958796e-08	8.2597418878918e-07	PPP1R10	protein phosphatase 1 regulatory subunit 10	5514
ENSG00000115816	0.330570232174757	6.99758425009771	38.4376577709108	2.29690419772032e-08	8.32672986323177e-07	CEBPZ	CCAAT enhancer binding protein zeta	10153
ENSG00000080561	-0.552271762374866	4.88010570538095	38.386675832895	2.3378440832764e-08	8.45295876393029e-07	MID2	midline 2	11043
ENSG00000160703	-0.515878286785911	5.18931092834069	38.3656259301801	2.35496541208938e-08	8.49263244693954e-07	NLRX1	NLR family member X1	79671
ENSG00000144136	-0.333420289171235	6.97377135092087	38.3564673960937	2.36245478871319e-08	8.49745456815274e-07	SLC20A1	solute carrier family 20 member 1	6574
ENSG00000086061	0.274135929351259	8.46414965525353	38.3116975001574	2.39941856230785e-08	8.60799199547949e-07	DNAJA1	DnaJ heat shock protein family (Hsp40) member A1	3301
ENSG00000117523	0.288161453640889	8.84488185118103	38.2501975324163	2.45116514534929e-08	8.77085310558664e-07	PRRC2C	proline rich coiled-coil 2C	23215
ENSG00000168477	0.944857928244212	3.02610509814911	38.1752301602939	2.51579530562992e-08	8.97885394350401e-07	TNXB	tenascin XB	7148
ENSG00000184009	-0.260058193406144	10.9678980872495	38.0816951243072	2.59889176047034e-08	9.25151881330319e-07	ACTG1	actin gamma 1	71
ENSG00000112983	0.342048665719812	6.67016048180818	38.0361546202498	2.64036411979828e-08	9.37498951739173e-07	BRD8	bromodomain containing 8	10902
ENSG00000120334	0.504389452201621	5.14150659309353	37.9426095675637	2.72769615472989e-08	9.66024084336648e-07	CENPL	centromere protein L	91687
ENSG00000031691	0.565003186202812	4.58240694704636	37.8869931445252	2.78101819408617e-08	9.82389342627063e-07	CENPQ	centromere protein Q	55166
ENSG00000105993	0.308185887622004	7.65956712368923	37.8787038822222	2.78905658930734e-08	9.82715551314108e-07	DNAJB6	DnaJ heat shock protein family (Hsp40) member B6	10049
ENSG00000148248	0.295246481411354	7.74547218111553	37.7664256872961	2.90031543320938e-08	1.01931696599206e-06	SURF4	surfeit 4	6836
ENSG00000112031	0.534017368597545	4.88513703357665	37.7382700678642	2.92892295374325e-08	1.02675847302289e-06	MTRF1L	mitochondrial translation release factor 1 like	54516
ENSG00000273559	0.493220854280915	5.13449696015592	37.7258935665268	2.94158955018718e-08	1.0285882244857e-06	CWC25	CWC25 spliceosome associated protein homolog	54883
ENSG00000213096	0.862073298390234	3.26919548555806	37.6259848979212	3.04592061490648e-08	1.0623801902295e-06	ZNF254	zinc finger protein 254	9534
ENSG00000197965	-0.39021976054339	6.14836140939888	37.6168576416609	3.05563922239569e-08	1.06308536372114e-06	MPZL1	myelin protein zero like 1	9019
ENSG00000132432	0.555437927457509	4.67734994128765	37.5723928569237	3.10344193027118e-08	1.07700351610316e-06	SEC61G	SEC61 translocon subunit gamma	23480
ENSG00000080298	0.903147359904168	2.93153320136384	37.3558453132834	3.34745384257638e-08	1.15877274370088e-06	RFX3	regulatory factor X3	5991
ENSG00000162738	-0.555816066718201	4.96898222110304	37.2680777025908	3.45188106069568e-08	1.19193453025822e-06	VANGL2	VANGL planar cell polarity protein 2	57216
ENSG00000140743	0.453228338345049	5.41338987595188	37.0825207610706	3.68380690013264e-08	1.2688464065993e-06	CDR2	cerebellar degeneration related protein 2	1039
ENSG00000169118	0.57293777861869	4.46261386303673	37.0542219638189	3.72055760774464e-08	1.27831695716838e-06	CSNK1G1	casein kinase 1 gamma 1	53944
ENSG00000024048	0.373108639505971	6.28141949001808	37.013471325213	3.77414120871829e-08	1.29350963709223e-06	UBR2	ubiquitin protein ligase E3 component n-recognin 2	23304
ENSG00000280670	1.06159250572297	2.61783987381143	37.0005430015536	3.79130579882528e-08	1.29617613102413e-06	CCDC163	CCDC163 homolog	126661
ENSG00000143126	-0.571466402354351	5.05429250820019	36.9108293196165	3.91264404154673e-08	1.33435653090971e-06	CELSR2	cadherin EGF LAG seven-pass G-type receptor 2	1952
ENSG00000151012	0.41820919166418	5.7105551415971	36.8934558589021	3.93659854972922e-08	1.33921919135123e-06	SLC7A11	solute carrier family 7 member 11	23657
ENSG00000151233	-0.530355178135126	4.99316872669891	36.8362103800721	4.016598804313e-08	1.36307770725236e-06	GXYLT1	glucoside xylosyltransferase 1	283464
ENSG00000112977	0.389736323831997	5.99982882488797	36.8082349839466	4.05629921374526e-08	1.37317658677082e-06	DAP	death associated protein	1611
ENSG00000154174	0.323077157026437	6.91483062753813	36.7285439349978	4.17161215386064e-08	1.40876056403724e-06	TOMM70	translocase of outer mitochondrial membrane 70	9868
ENSG00000214655	0.332488711683926	6.86221124958863	36.6158422366862	4.34046171124659e-08	1.46220627209117e-06	ZSWIM8	zinc finger SWIM-type containing 8	23053
ENSG00000156958	0.634972362228379	4.0372317510745	36.6051237046644	4.35688116730082e-08	1.4641664886316e-06	GALK2	galactokinase 2	2585
ENSG00000144895	0.341511970425886	6.58846790194911	36.586029215032	4.38628962837258e-08	1.47047165890976e-06	EIF2A	eukaryotic translation initiation factor 2A	83939
ENSG00000136875	0.332850170356387	6.73250213817129	36.5107036650705	4.50430351308748e-08	1.50637869546645e-06	PRPF4	pre-mRNA processing factor 4	9128
ENSG00000166478	0.634173012372084	4.11707212455026	36.4456186953963	4.60889558353919e-08	1.53763443960974e-06	ZNF143	zinc finger protein 143	7702
ENSG00000160908	0.597754761049657	4.34976430698299	36.3575856982239	4.7543441136332e-08	1.58233737102414e-06	ZNF394	zinc finger protein 394	84124
ENSG00000118620	0.676685630786178	4.06965237181209	36.3008277378902	4.85060948563692e-08	1.6104956301831e-06	ZNF430	zinc finger protein 430	80264
ENSG00000186566	0.322748454878351	7.09074948766195	36.2901407178076	4.8689579942738e-08	1.61187263830744e-06	GPATCH8	G-patch domain containing 8	23131
ENSG00000279088	0.720041185144281	3.60841337199033	36.2848331242474	4.87809703744938e-08	1.61187263830744e-06	NA	NA	NA
ENSG00000092978	0.462638994115505	5.24960451523605	36.2397298151797	4.95647346332686e-08	1.63386184905658e-06	GPATCH2	G-patch domain containing 2	55105
ENSG00000146909	0.37735441104921	6.19216274907368	36.1361828056885	5.14133441731093e-08	1.69076454694997e-06	NOM1	nucleolar protein with MIF4G domain 1	64434
ENSG00000085872	0.337399561901439	6.90968426827076	36.1107923218117	5.18773432125389e-08	1.70197117446933e-06	CHERP	calcium homeostasis endoplasmic reticulum protein	10523
ENSG00000100029	0.293631090314942	7.75994295459016	36.0938114189792	5.21900570761254e-08	1.70817314771432e-06	PES1	pescadillo ribosomal biogenesis factor 1	23481
ENSG00000146457	0.329157552503537	6.80420233704568	36.0423600316451	5.31494284035494e-08	1.73546076858114e-06	WTAP	WT1 associated protein	9589
ENSG00000166261	0.561419701537403	4.73177106326145	36.0274540470142	5.34307349700234e-08	1.74053139482539e-06	ZNF202	zinc finger protein 202	7753
ENSG00000173875	0.528929097563505	4.66647042720458	35.9586231296289	5.47496683521302e-08	1.7792998100697e-06	ZNF791	zinc finger protein 791	163049
ENSG00000107290	0.343301578644458	6.52282835863612	35.8902581778632	5.60927628940085e-08	1.81866958002828e-06	SETX	senataxin	23064
ENSG00000119397	0.476621211905129	5.40366606269439	35.8522556388197	5.6853933534094e-08	1.83903168611922e-06	CNTRL	centriolin	11064
ENSG00000185615	-1.01274886569754	3.08490045293916	35.8424141191236	5.70527763327944e-08	1.84115174464616e-06	PDIA2	protein disulfide isomerase family A member 2	64714
ENSG00000074603	0.428399947257022	5.74592245652257	35.8339763236297	5.72238257722652e-08	1.84236708989866e-06	DPP8	dipeptidyl peptidase 8	54878
ENSG00000072041	-0.363266403322229	6.26601422453119	35.7359894292573	5.92491739335938e-08	1.90313858225767e-06	SLC6A15	solute carrier family 6 member 15	55117
ENSG00000289609	1.45330336276236	1.59103459461887	35.7054505461934	5.98953223819872e-08	1.91942968153134e-06	LOC124901321	uncharacterized LOC124901321	124901321
ENSG00000117399	0.343066779651948	6.75387094343238	35.6472938682075	6.11458861610156e-08	1.95496986031469e-06	CDC20	cell division cycle 20	991
ENSG00000197256	-0.668866794565751	4.28608925584314	35.6045406642407	6.20822886553933e-08	1.98032464413e-06	KANK2	KN motif and ankyrin repeat domains 2	25959
ENSG00000179456	-0.443531839430469	5.66533951974457	35.5021452451884	6.43853069459238e-08	2.04905497589193e-06	ZBTB18	zinc finger and BTB domain containing 18	10472
ENSG00000155304	0.342499506435686	6.84394893030814	35.4939795865	6.45726978071726e-08	2.05019485699207e-06	HSPA13	heat shock protein family A (Hsp70) member 13	6782
ENSG00000105321	0.567684594025656	4.5463316957479	35.4876648682718	6.47179957753071e-08	2.05019485699207e-06	CCDC9	coiled-coil domain containing 9	26093
ENSG00000125459	0.469372895065112	5.22504965795105	35.3188493202273	6.87292893993013e-08	2.17228591575092e-06	MSTO1	misato mitochondrial distribution and morphology regulator 1	55154
ENSG00000134291	-0.362836767889859	6.34612648319081	35.2582922520137	7.02296386164789e-08	2.21463874102924e-06	TMEM106C	transmembrane protein 106C	79022
ENSG00000059728	0.569819645006674	4.4504506818008	35.2509604653179	7.04135564936e-08	2.21538050635445e-06	MXD1	MAX dimerization protein 1	4084
ENSG00000141994	0.36835044782746	6.20653271242602	35.2175727518989	7.12573584433361e-08	2.23683326095309e-06	DUS3L	dihydrouridine synthase 3 like	56931
ENSG00000077232	0.337705789791837	6.64935703591577	35.1587438052081	7.27694706510815e-08	2.27912001957537e-06	DNAJC10	DnaJ heat shock protein family (Hsp40) member C10	54431
ENSG00000007384	-0.714867467956731	3.85011227216404	35.1071396575127	7.41229811565983e-08	2.3162593116175e-06	RHBDF1	rhomboid 5 homolog 1	64285
ENSG00000140105	0.29450233699283	7.28892493661875	35.0917484859486	7.45316532927563e-08	2.32377244984097e-06	WARS1	tryptophanyl-tRNA synthetase 1	7453
ENSG00000147050	0.342386533411556	6.47236175666852	35.0795525394216	7.48571262263078e-08	2.32866357531028e-06	KDM6A	lysine demethylase 6A	7403
ENSG00000005810	0.340824120341157	7.59726255332135	35.0589524452404	7.54101968071938e-08	2.34059694000216e-06	MYCBP2	MYC binding protein 2	23077
ENSG00000164683	-0.301553706034782	7.19984720409984	34.9970150405339	7.70984846573909e-08	2.38763289257373e-06	HEY1	hes related family bHLH transcription factor with YRPW motif 1	23462
ENSG00000147475	-0.400735769823745	5.83517821159549	34.9703896299566	7.78361142635025e-08	2.40508369173937e-06	ERLIN2	ER lipid raft associated 2	11160
ENSG00000061936	0.357181723699048	6.30290154647994	34.9489796855573	7.84345058059271e-08	2.41816382632023e-06	SFSWAP	splicing factor SWAP	6433
ENSG00000188786	0.513011105614348	4.82879340236244	34.8004536627079	8.27177986090838e-08	2.53952792705372e-06	MTF1	metal regulatory transcription factor 1	4520
ENSG00000102003	0.512107919218946	4.77247987883494	34.7997468377369	8.27387465373715e-08	2.53952792705372e-06	SYP	synaptophysin	6855
ENSG00000130024	-0.353186840386586	6.36532942643069	34.4313482656613	9.44332204808691e-08	2.89204355051389e-06	PHF10	PHD finger protein 10	55274
ENSG00000099381	0.318847184394216	6.8622876264688	34.4173733697532	9.49088587304684e-08	2.9001795504098e-06	SETD1A	SET domain containing 1A, histone lysine methyltransferase	9739
ENSG00000254470	-0.421412328669726	5.82845866891686	34.371601122668	9.64840113291501e-08	2.94120154177108e-06	AP5B1	adaptor related protein complex 5 subunit beta 1	91056
ENSG00000182150	0.425453267913506	5.45086405341929	34.3660401037538	9.66772009820497e-08	2.94120154177108e-06	ERCC6L2	ERCC excision repair 6 like 2	375748
ENSG00000099991	0.325749612627278	6.95751836563845	34.2960015609586	9.91446034081788e-08	3.00963793906322e-06	CABIN1	calcineurin binding protein 1	23523
ENSG00000142892	-0.412483975275011	5.7300725724655	34.246585464187	1.00924302599315e-07	3.05694400767924e-06	PIGK	phosphatidylinositol glycan anchor biosynthesis class K	10026
ENSG00000092445	-0.450426048015058	5.56048033123486	34.2225776714953	1.01800733613962e-07	3.07674339754058e-06	TYRO3	TYRO3 protein tyrosine kinase	7301
ENSG00000259343	1.40559385248973	1.7333845670895	34.2011714815133	1.02588776700011e-07	3.09379079428069e-06	NA	NA	NA
ENSG00000154305	0.34043376363112	6.57014868392152	34.1784162038977	1.03433352195324e-07	3.11246505560307e-06	MIA3	MIA SH3 domain ER export factor 3	375056
ENSG00000163808	0.428284432304656	5.52390935786033	34.1558188148534	1.04279130611053e-07	3.13109424347797e-06	KIF15	kinesin family member 15	56992
ENSG00000096401	0.288619663365453	7.53403634328261	33.9177926104588	1.1363126014793e-07	3.40450100903082e-06	CDC5L	cell division cycle 5 like	988
ENSG00000123416	-0.245846416815934	9.82783160120887	33.7800941390791	1.19430344239976e-07	3.57050197974576e-06	TUBA1B	tubulin alpha 1b	10376
ENSG00000070159	-0.615962908358046	4.39029563853126	33.6560158523444	1.24915872334572e-07	3.72643202739763e-06	PTPN3	protein tyrosine phosphatase non-receptor type 3	5774
ENSG00000185222	0.387771339776261	5.64500452451925	33.6301832142936	1.26090092946706e-07	3.75154365527336e-06	TCEAL9	transcription elongation factor A like 9	51186
ENSG00000185728	0.365917333103923	6.237470659922	33.6255720152592	1.26300883268326e-07	3.75154365527336e-06	YTHDF3	YTH N6-methyladenosine RNA binding protein F3	253943
ENSG00000109670	0.457563093859021	5.11425147302444	33.6188927671893	1.26606851207119e-07	3.75256186453374e-06	FBXW7	F-box and WD repeat domain containing 7	55294
ENSG00000119912	0.328496190002394	6.69527976070302	33.6031605896311	1.27330532173522e-07	3.76593000081517e-06	IDE	insulin degrading enzyme	3416
ENSG00000142731	0.392325147943001	5.65517005391629	33.5735701307662	1.2870321897273e-07	3.79839500096442e-06	PLK4	polo like kinase 4	10733
ENSG00000167447	0.379618137586886	5.83670254741574	33.530607842613	1.30723305623158e-07	3.84978741421548e-06	SMG8	SMG8 nonsense mediated mRNA decay factor	55181
ENSG00000138942	0.348163827193432	6.31260327402661	33.4261522710963	1.35771677092669e-07	3.98995405107222e-06	RNF185	ring finger protein 185	91445
ENSG00000117597	0.363070745599361	6.06791641409997	33.4202560357722	1.36062541297001e-07	3.9900123575248e-06	UTP25	UTP25 small subunit processome component	27042
ENSG00000120149	-0.53126492038535	4.7880209696828	33.3949148629151	1.37319933218728e-07	4.01835363901922e-06	MSX2	msh homeobox 2	4488
ENSG00000127993	0.544187480218163	4.53741841702394	33.3752444935223	1.38304165596588e-07	4.0385985945456e-06	RBM48	RNA binding motif protein 48	84060
ENSG00000181026	0.277690949036191	7.89055224743389	33.3666825392844	1.38734832874884e-07	4.04245055757457e-06	AEN	apoptosis enhancing nuclease	64782
ENSG00000198576	1.24155530603459	2.48499658988613	33.3609998655522	1.39021431715025e-07	4.04245055757457e-06	ARC	activity regulated cytoskeleton associated protein	23237
ENSG00000148606	0.285810807952303	7.48414959658284	33.164610402517	1.49308745618498e-07	4.33246301361909e-06	POLR3A	RNA polymerase III subunit A	11128
ENSG00000075426	-0.615841066505131	4.12462225565158	33.1141166340921	1.52077862439032e-07	4.40356275892644e-06	FOSL2	FOS like 2, AP-1 transcription factor subunit	2355
ENSG00000163510	0.412270131278446	5.6464963454863	33.0839008404019	1.53760075059057e-07	4.44295848685292e-06	CWC22	CWC22 spliceosome associated protein homolog	57703
ENSG00000138709	0.432610548608746	5.49162160611128	33.06322781772	1.54922003309388e-07	4.46370974680065e-06	LARP1B	La ribonucleoprotein 1B	55132
ENSG00000116903	0.383252970904282	5.78855177849429	33.0596398967876	1.55124578516096e-07	4.46370974680065e-06	EXOC8	exocyst complex component 8	149371
ENSG00000171298	-0.312461296181331	6.81054813923414	32.9786359815341	1.59771167499553e-07	4.58785730873977e-06	GAA	alpha glucosidase	2548
ENSG00000161217	0.413460026567166	5.44865458698864	32.9356472305357	1.62294895897043e-07	4.65065788823642e-06	PCYT1A	phosphate cytidylyltransferase 1A, choline	5130
ENSG00000177628	-0.429723050850008	5.36804762331525	32.9074187400821	1.63974319825773e-07	4.6878179966047e-06	GBA1	glucosylceramidase beta 1	2629
ENSG00000182963	-0.401629828640975	5.71029743687832	32.8982795261114	1.64521861577236e-07	4.6878179966047e-06	GJC1	gap junction protein gamma 1	10052
ENSG00000142166	-0.395907464157104	5.80040163330615	32.8968132130861	1.64609884763487e-07	4.6878179966047e-06	IFNAR1	interferon alpha and beta receptor subunit 1	3454
ENSG00000014164	0.470217669904042	5.06681421445622	32.8458841909335	1.6769735491984e-07	4.76591742006755e-06	ZC3H3	zinc finger CCCH-type containing 3	23144
ENSG00000088970	0.575056879645577	4.4749083364301	32.8276015499553	1.68820148122299e-07	4.78797512497986e-06	KIZ	kizuna centrosomal protein	55857
ENSG00000153201	0.300084458791094	7.79467402037435	32.7343041361517	1.74671167993767e-07	4.94376674657768e-06	RANBP2	RAN binding protein 2	5903
ENSG00000141965	0.342603759378919	6.3393689620916	32.7118045126381	1.76113095655903e-07	4.97438461594954e-06	FEM1A	fem-1 homolog A	55527
ENSG00000180628	-0.455636261553759	5.3767781327465	32.6920416991174	1.77389707353351e-07	5.00021762849895e-06	PCGF5	polycomb group ring finger 5	84333
ENSG00000197961	0.42157335969173	5.40650644259042	32.6065633384976	1.83021658965256e-07	5.13948718852756e-06	ZNF121	zinc finger protein 121	7675
ENSG00000168918	1.28778781046727	1.71517740960561	32.6057712735712	1.83074695681694e-07	5.13948718852756e-06	INPP5D	inositol polyphosphate-5-phosphatase D	3635
ENSG00000168496	0.29702496089656	7.14271897157016	32.5803816569772	1.8478316987962e-07	5.17692726648541e-06	FEN1	flap structure-specific endonuclease 1	2237
ENSG00000100815	0.384324821894038	5.84052583370815	32.5659085741097	1.85764382125274e-07	5.1938818743204e-06	TRIP11	thyroid hormone receptor interactor 11	9321
ENSG00000095564	0.309263477587819	7.20922751590278	32.5530155861562	1.86642974479057e-07	5.20224751579185e-06	BTAF1	B-TFIID TATA-box binding protein associated factor 1	9044
ENSG00000173812	0.244014698841314	8.93637756382996	32.5504709568173	1.86816881540165e-07	5.20224751579185e-06	EIF1	eukaryotic translation initiation factor 1	10209
ENSG00000225138	-0.526135898231131	4.75192101066445	32.5400055886312	1.87533864410288e-07	5.21170570469798e-06	NA	NA	NA
ENSG00000180535	2.960405946324	-0.0758356746995941	32.400284168911	1.97381337664164e-07	5.47435950967357e-06	BHLHA15	basic helix-loop-helix family member a15	168620
ENSG00000068438	0.400125933241111	5.5351246795146	32.3640366391664	2.00021706299711e-07	5.52625829051697e-06	FTSJ1	FtsJ RNA 2'-O-methyltransferase 1	24140
ENSG00000114315	-0.498310706299992	4.72030905399208	32.3613936332482	2.00215642493018e-07	5.52625829051697e-06	HES1	hes family bHLH transcription factor 1	3280
ENSG00000120370	0.533898891887811	4.58674675287478	32.358163856737	2.00452896289386e-07	5.52625829051697e-06	GORAB	golgin, RAB6 interacting	92344
ENSG00000109111	0.283703464425599	8.01162765388347	32.3188483927109	2.03364187191368e-07	5.5953509033609e-06	SUPT6H	SPT6 homolog, histone chaperone and transcription elongation factor	6830
ENSG00000070614	-0.346496274692124	6.72200584917421	32.2625974927953	2.07605201590293e-07	5.70068199674976e-06	NDST1	N-deacetylase and N-sulfotransferase 1	3340
ENSG00000214050	1.38105753109371	1.90152631439954	32.2570524141393	2.08028156734766e-07	5.70096210480276e-06	FBXO16	F-box protein 16	157574
ENSG00000067167	0.314337241577572	7.18878181005371	32.1409146729707	2.17092846632551e-07	5.93759682710653e-06	TRAM1	translocation associated membrane protein 1	23471
ENSG00000167182	0.467624723090754	5.17370187075287	32.0765669763672	2.2228883596378e-07	6.06769447101133e-06	SP2	Sp2 transcription factor	6668
ENSG00000129315	0.311765016013445	6.90691022033806	32.0419805464093	2.2513421852514e-07	6.12515002231008e-06	CCNT1	cyclin T1	904
ENSG00000165997	0.331819800259978	6.81934046574169	32.0402129001021	2.25280640843724e-07	6.12515002231008e-06	ARL5B	ADP ribosylation factor like GTPase 5B	221079
ENSG00000196547	-0.339074460651531	6.35950818163849	31.9805720201578	2.30278690340241e-07	6.24874120035246e-06	MAN2A2	mannosidase alpha class 2A member 2	4122
ENSG00000177225	-0.344787501771949	6.28287138027382	31.9644626240239	2.31648121715416e-07	6.27357619045751e-06	GATD1	glutamine amidotransferase class 1 domain containing 1	347862
ENSG00000182903	0.468032539443479	5.22225851372012	31.8505100240899	2.41576822801822e-07	6.52966551181754e-06	ZNF721	zinc finger protein 721	170960
ENSG00000146006	1.42542154360067	1.48960508455758	31.794194698745	2.4664383528547e-07	6.65360283781819e-06	LRRTM2	leucine rich repeat transmembrane neuronal 2	26045
ENSG00000165244	0.452593987698605	5.08626468156316	31.7714294055829	2.48723005445521e-07	6.69661238053321e-06	ZNF367	zinc finger protein 367	195828
ENSG00000198431	-0.287199413107326	7.27870565138536	31.7326348702022	2.52307685571084e-07	6.76753557182699e-06	TXNRD1	thioredoxin reductase 1	7296
ENSG00000174233	-0.414093630707159	5.6226342396825	31.7323182658017	2.52337157507305e-07	6.76753557182699e-06	ADCY6	adenylate cyclase 6	112
ENSG00000229807	0.276996078262309	10.577143202874	31.6765488812963	2.57584127197326e-07	6.89486814893307e-06	XIST	X inactive specific transcript	7503
ENSG00000112406	-0.46880599767945	5.05303793301364	31.6560541904743	2.59540362829883e-07	6.92477744694722e-06	HECA	hdc homolog, cell cycle regulator	51696
ENSG00000170631	0.593795760220082	4.21562946444213	31.6543447046303	2.5970422223564e-07	6.92477744694722e-06	ZNF16	zinc finger protein 16	7564
ENSG00000089048	0.393211396081666	5.76457092200301	31.6047069611986	2.64508748809569e-07	7.0392964134061e-06	ESF1	ESF1 nucleolar pre-rRNA processing protein homolog	51575
ENSG00000080802	0.358360881288229	6.00951838654322	31.5828525974883	2.6665290977358e-07	7.08271151883208e-06	CNOT4	CCR4-NOT transcription complex subunit 4	4850
ENSG00000074755	0.334065392838287	6.49948661971536	31.5261588971529	2.72298776171663e-07	7.21879212376776e-06	ZZEF1	zinc finger ZZ-type and EF-hand domain containing 1	23140
ENSG00000126562	0.998090739977317	2.49164988906558	31.5206814259833	2.72850713310158e-07	7.21956714988487e-06	WNK4	WNK lysine deficient protein kinase 4	65266
ENSG00000116539	0.326869219076254	6.54730391350719	31.4690910327368	2.78105904936361e-07	7.34454829633082e-06	ASH1L	ASH1 like histone lysine methyltransferase	55870
ENSG00000181555	0.301360908513533	7.05730089192378	31.463757927972	2.7865504784018e-07	7.34500671902398e-06	SETD2	SET domain containing 2, histone lysine methyltransferase	29072
ENSG00000196422	-0.489057482962723	5.05354327120682	31.3467161763757	2.90991076445089e-07	7.65555951973252e-06	PPP1R26	protein phosphatase 1 regulatory subunit 26	9858
ENSG00000165949	1.8717106744653	0.714527388928062	31.3290710761984	2.92898898873744e-07	7.68799374292897e-06	IFI27	interferon alpha inducible protein 27	3429
ENSG00000117020	-0.363721740610898	6.01306531800603	31.3250344450954	2.93337149038775e-07	7.68799374292897e-06	AKT3	AKT serine/threonine kinase 3	10000
ENSG00000163249	0.52573525094432	4.62032162372929	31.231718986301	3.03658095400327e-07	7.94341972285857e-06	CCNYL1	cyclin Y like 1	151195
ENSG00000155850	-0.487421237636271	4.99475280131157	31.215498713497	3.05489784389404e-07	7.97622854817855e-06	SLC26A2	solute carrier family 26 member 2	1836
ENSG00000123975	0.398853488048432	5.6226315999057	31.171515591479	3.10513910230565e-07	8.09210967566898e-06	CKS2	CDC28 protein kinase regulatory subunit 2	1164
ENSG00000166225	0.449276895537635	5.18470710690357	31.1526154596397	3.12698825128228e-07	8.13370277339188e-06	FRS2	fibroblast growth factor receptor substrate 2	10818
ENSG00000163430	-0.386130073347835	5.85339893547298	31.1341599316169	3.1484757385733e-07	8.17420054533353e-06	FSTL1	follistatin like 1	11167
ENSG00000100591	0.278228113511682	7.38625590090323	31.0876496448074	3.20330185338051e-07	8.30093906170574e-06	AHSA1	activator of HSP90 ATPase activity 1	10598
ENSG00000132467	0.404364834891349	5.48445787856307	31.045200164919	3.25419648650325e-07	8.41703405834886e-06	UTP3	UTP3 small subunit processome component	57050
ENSG00000143621	0.249555842959988	8.37663836290008	31.0246866268458	3.2790878749788e-07	8.46556294003873e-06	ILF2	interleukin enhancer binding factor 2	3608
ENSG00000188994	0.392067535027766	5.68990048786519	31.0062473482857	3.3016291227076e-07	8.50785474679802e-06	ZNF292	zinc finger protein 292	23036
ENSG00000181754	-0.686865821721733	3.76646123396326	30.9857501390472	3.32687287702613e-07	8.55694007029514e-06	AMIGO1	adhesion molecule with Ig like domain 1	57463
ENSG00000164151	0.336412922339667	6.53719927704904	30.9711919521391	3.34492257686596e-07	8.58737372335922e-06	ICE1	interactor of little elongation complex ELL subunit 1	23379
ENSG00000049323	-0.612734747780186	4.27755776201459	30.8908299745276	3.44638286570327e-07	8.82320067284654e-06	LTBP1	latent transforming growth factor beta binding protein 1	4052
ENSG00000274750	0.77957880302764	3.01272252627703	30.885971305454	3.45261749541616e-07	8.82320067284654e-06	H3C6	H3 clustered histone 6	8353
ENSG00000168564	0.376287355999612	5.8569209539079	30.8833816684217	3.4559452389299e-07	8.82320067284654e-06	CDKN2AIP	CDKN2A interacting protein	55602
ENSG00000167658	0.227697789299835	11.976793018495	30.8737550001211	3.46834462761668e-07	8.83851955657594e-06	EEF2	eukaryotic translation elongation factor 2	1938
ENSG00000130508	-0.417069374765116	5.56635160320438	30.8648808071705	3.4798152628542e-07	8.85141959678493e-06	PXDN	peroxidasin	7837
ENSG00000169155	0.514925306388751	4.78319420599351	30.8259983198341	3.5305351049679e-07	8.96012134359547e-06	ZBTB43	zinc finger and BTB domain containing 43	23099
ENSG00000145388	0.435505410111198	5.24294046306124	30.822204576112	3.53552427762781e-07	8.96012134359547e-06	METTL14	methyltransferase 14, N6-adenosine-methyltransferase subunit	57721
ENSG00000203761	0.650730059934205	3.67654382952229	30.7138876274284	3.68106815182635e-07	9.3118888851695e-06	NA	NA	NA
ENSG00000134186	0.287615187226495	7.30716627146743	30.6990694639537	3.7014520313239e-07	9.346335549661e-06	PRPF38B	pre-mRNA processing factor 38B	55119
ENSG00000106009	-0.356763608928196	6.21726480895951	30.6492449962573	3.77084449145304e-07	9.50417958320244e-06	BRAT1	BRCA1 associated ATM activator 1	221927
ENSG00000095574	0.412012885311203	5.69950863283004	30.5468285676015	3.91770913704197e-07	9.85635675789139e-06	IKZF5	IKAROS family zinc finger 5	64376
ENSG00000197279	1.04852049517931	2.22803528463857	30.5379839039017	3.93066469576455e-07	9.87097105052728e-06	ZNF165	zinc finger protein 165	7718
ENSG00000136758	0.270678411026303	7.72294010370939	30.5162859480238	3.96263423567047e-07	9.93319492977868e-06	YME1L1	YME1 like 1 ATPase	10730
ENSG00000008710	-0.337660647073464	6.67345853480565	30.449898646447	4.06211651263301e-07	1.01641219696535e-05	PKD1	polycystin 1, transient receptor potential channel interacting	5310
ENSG00000155966	-1.1167782344244	2.15121641578736	30.3792207529277	4.17084965652918e-07	1.04173192506295e-05	AFF2	ALF transcription elongation factor 2	2334
ENSG00000006327	-0.541730227303095	4.58075700513267	30.3735076974641	4.17976830731224e-07	1.0420750877364e-05	TNFRSF12A	TNF receptor superfamily member 12A	51330
ENSG00000276168	0.381757735838925	6.02507592094322	30.3643943099048	4.19403576264183e-07	1.04374814330827e-05	RN7SL1	RNA component of signal recognition particle 7SL1	6029
ENSG00000158792	-0.504526937673249	5.01655795646496	30.3210609179354	4.26256353343061e-07	1.05759698288326e-05	SPATA2L	spermatogenesis associated 2 like	124044
ENSG00000090863	-0.329356282174849	6.54932744344367	30.3195346922318	4.26499796891092e-07	1.05759698288326e-05	GLG1	golgi glycoprotein 1	2734
ENSG00000126653	0.413362189374999	5.31466809480322	30.2465310385516	4.38312666600157e-07	1.08494167582103e-05	NSRP1	nuclear speckle splicing regulatory protein 1	84081
ENSG00000155760	-0.536238027268425	4.50516446047944	30.0234677771392	4.76531703203642e-07	1.17743396863125e-05	FZD7	frizzled class receptor 7	8324
ENSG00000131043	0.359900761756364	6.00632222311869	30.00292952754	4.80218468807656e-07	1.18442455199488e-05	AAR2	AAR2 splicing factor	25980
ENSG00000105127	0.368312083272343	5.82721438753588	29.9704861772863	4.86102057749714e-07	1.19679886303726e-05	AKAP8	A-kinase anchoring protein 8	10270
ENSG00000153207	0.320627081576141	6.58400880073624	29.9603756513291	4.87950683304663e-07	1.19921260459146e-05	AHCTF1	AT-hook containing transcription factor 1	25909
ENSG00000114841	0.641021259680842	3.84943824954102	29.9411075959604	4.9149369738136e-07	1.2057745911601e-05	DNAH1	dynein axonemal heavy chain 1	25981
ENSG00000071537	0.347005397794952	5.9751359598666	29.9269743960523	4.94109296706545e-07	1.21004212874305e-05	SEL1L	SEL1L adaptor subunit of SYVN1 ubiquitin ligase	6400
ENSG00000105499	1.19418951196024	1.85154505411977	29.9187750850121	4.95633270668172e-07	1.21061369028243e-05	PLA2G4C	phospholipase A2 group IVC	8605
ENSG00000138658	0.36760838950326	5.64617097336254	29.9162923575291	4.96095676730276e-07	1.21061369028243e-05	ZGRF1	zinc finger GRF-type containing 1	55345
ENSG00000139746	0.265584100172934	7.75853453254226	29.9025753170057	4.98658460450975e-07	1.21472145604037e-05	RBM26	RNA binding motif protein 26	64062
ENSG00000174460	0.307528918880401	6.85925371586398	29.8949037423519	5.00097679643507e-07	1.21608259704861e-05	ZCCHC12	zinc finger CCHC-type containing 12	170261
ENSG00000150403	0.478457476251123	4.74047861760592	29.8198759960912	5.14400030771326e-07	1.24866313269131e-05	TMCO3	transmembrane and coiled-coil domains 3	55002
ENSG00000125409	2.42890617212253	0.395691269792582	29.8118204825532	5.15960395682081e-07	1.25025350616858e-05	TEKT3	tektin 3	64518
ENSG00000179021	0.386947286473644	5.50356164513999	29.8028648211583	5.17700825976482e-07	1.25227387187166e-05	C3orf38	chromosome 3 open reading frame 38	285237
ENSG00000134247	-0.352083946618816	6.06949546435612	29.7901921955872	5.20173910679117e-07	1.25605630319929e-05	PTGFRN	prostaglandin F2 receptor inhibitor	5738
ENSG00000131023	0.324596085187963	6.38784727224483	29.7607443045332	5.25967667526257e-07	1.26782991690622e-05	LATS1	large tumor suppressor kinase 1	9113
ENSG00000072364	0.282679473108898	7.29419791432049	29.7364117364937	5.3080497545959e-07	1.27703824877025e-05	AFF4	ALF transcription elongation factor 4	27125
ENSG00000100461	0.28074583066439	7.12219208778699	29.7322495668012	5.31636977297199e-07	1.27703824877025e-05	RBM23	RNA binding motif protein 23	55147
ENSG00000116574	-0.494825277333192	4.83862133588556	29.6540131658778	5.47527724730516e-07	1.31292585659338e-05	RHOU	ras homolog family member U	58480
ENSG00000173145	0.313523247109078	6.70843635040526	29.5962978270022	5.59562360755264e-07	1.33945846217534e-05	NOC3L	NOC3 like DNA replication regulator	64318
ENSG00000196220	1.28959710605403	1.68503977604264	29.5860308803847	5.61731485547431e-07	1.34232444262649e-05	SRGAP3	SLIT-ROBO Rho GTPase activating protein 3	9901
ENSG00000163660	0.332221980171586	6.56948717783425	29.560743881814	5.67110829417558e-07	1.35283847597846e-05	CCNL1	cyclin L1	57018
ENSG00000135679	0.303984599885529	6.71916063541516	29.5531117621712	5.6874479152006e-07	1.35439707939225e-05	MDM2	MDM2 proto-oncogene	4193
ENSG00000152193	0.331095248613298	6.31697131640917	29.5210310350907	5.75665995584561e-07	1.36851957504543e-05	OBI1	ORC ubiquitin ligase 1	79596
ENSG00000134508	-0.398066366949013	5.46614023931564	29.4811986814521	5.84380067165159e-07	1.38684836558164e-05	CABLES1	Cdk5 and Abl enzyme substrate 1	91768
ENSG00000101413	0.345571231882381	6.10096775073177	29.4763606576741	5.85447659902033e-07	1.3869988127902e-05	RPRD1B	regulation of nuclear pre-mRNA domain containing 1B	58490
ENSG00000146833	0.420037911508	5.22480282040708	29.4282006321848	5.96184809526285e-07	1.41001790910566e-05	TRIM4	tripartite motif containing 4	89122
ENSG00000131480	0.858219519546462	2.78009320979732	29.4156006757952	5.99027162625914e-07	1.41431849063062e-05	AOC2	amine oxidase copper containing 2	314
ENSG00000135404	-0.32537680669357	6.48382249419737	29.4058870776335	6.01227893496345e-07	1.41709209299855e-05	CD63	CD63 molecule	967
ENSG00000182827	0.292094941921148	6.96572023630188	29.3947649243884	6.03757946207511e-07	1.42063113339321e-05	ACBD3	acyl-CoA binding domain containing 3	64746
ENSG00000117450	-0.254301334818868	8.08773297156266	29.2635994661007	6.3443330813787e-07	1.49027089319732e-05	PRDX1	peroxiredoxin 1	5052
ENSG00000160695	0.404975200313705	5.41220842902067	29.2559950412402	6.36260072845545e-07	1.49202446963373e-05	VPS11	VPS11 core subunit of CORVET and HOPS complexes	55823
ENSG00000182318	0.791070436407855	3.0933465652755	29.2042406457501	6.4883702587978e-07	1.51893847482229e-05	ZSCAN22	zinc finger and SCAN domain containing 22	342945
ENSG00000159840	-0.319041321063323	6.65954223219871	29.1697209504619	6.5736739023929e-07	1.53630429678258e-05	ZYX	zyxin	7791
ENSG00000157020	0.308383698142417	6.56861554786011	29.1433832523995	6.63953240595164e-07	1.54907468903723e-05	SEC13	SEC13 homolog, nuclear pore and COPII coat complex component	6396
ENSG00000102316	-0.314900601464537	6.59868464961799	29.0751131047021	6.81341723432353e-07	1.58696321822052e-05	MAGED2	MAGE family member D2	10916
ENSG00000147799	0.547808577539728	4.2562155955111	29.0479797313419	6.88381848424648e-07	1.60066163138741e-05	ARHGAP39	Rho GTPase activating protein 39	80728
ENSG00000070081	0.429549223808976	5.05187408304758	28.9610879210458	7.11433874492689e-07	1.65148313857026e-05	NUCB2	nucleobindin 2	4925
ENSG00000177042	-0.625332440684411	3.90754835224542	28.9519190371661	7.13912133542469e-07	1.65445543431016e-05	TMEM80	transmembrane protein 80	283232
ENSG00000153250	-0.461216557761544	4.93082805816615	28.9413870687112	7.16769762645196e-07	1.65829547096406e-05	RBMS1	RNA binding motif single stranded interacting protein 1	5937
ENSG00000135540	0.421001522512127	5.18702193253409	28.8157768394264	7.51770969575595e-07	1.7363646541435e-05	NHSL1	NHS like 1	57224
ENSG00000180667	0.326318062030547	6.22373025696771	28.8073737996106	7.54174199922725e-07	1.7390073538118e-05	YOD1	YOD1 deubiquitinase	55432
ENSG00000130826	0.268485610554989	7.29055937509853	28.7459570037469	7.71980369154391e-07	1.77709880979341e-05	DKC1	dyskerin pseudouridine synthase 1	1736
ENSG00000121931	0.463125637895279	4.85286545557408	28.7026934835844	7.84782152557816e-07	1.80211541006321e-05	LRIF1	ligand dependent nuclear receptor interacting factor 1	55791
ENSG00000074181	-0.501013008917384	4.85590169521323	28.7004323404098	7.85457194365809e-07	1.80211541006321e-05	NOTCH3	notch receptor 3	4854
ENSG00000132768	0.341750983538411	5.93250282417372	28.6751687221486	7.9304006684933e-07	1.8164957551116e-05	DPH2	diphthamide biosynthesis 2	1802
ENSG00000198189	-0.638372344884471	3.90096422128798	28.6630143490604	7.96714941641562e-07	1.82189184999226e-05	HSD17B11	hydroxysteroid 17-beta dehydrogenase 11	51170
ENSG00000067141	-0.376931630361568	5.7212721338133	28.5993247279565	8.16259390814057e-07	1.85985379017808e-05	NEO1	neogenin 1	4756
ENSG00000105447	0.303134205595965	6.91297883238167	28.5971638615391	8.16931065865037e-07	1.85985379017808e-05	GRWD1	glutamate rich WD repeat containing 1	83743
ENSG00000111266	0.312570106969909	6.4800958376556	28.5957997280622	8.17355379842235e-07	1.85985379017808e-05	DUSP16	dual specificity phosphatase 16	80824
ENSG00000215218	-1.9759850557548	1.00998111005886	28.5551280752985	8.30110811565466e-07	1.88577146864181e-05	UBE2QL1	ubiquitin conjugating enzyme E2 Q family like 1	134111
ENSG00000164284	0.334706493094618	6.29769591638448	28.4949666046348	8.49354560753689e-07	1.92631940773891e-05	GRPEL2	GrpE like 2, mitochondrial	134266
ENSG00000117500	0.296511937003135	6.8062231955865	28.4617309742873	8.60181429745576e-07	1.94767637830261e-05	TMED5	transmembrane p24 trafficking protein 5	50999
ENSG00000105732	0.453360135526244	5.04760433079232	28.4438724482715	8.66057470984562e-07	1.9577718149327e-05	ZNF574	zinc finger protein 574	64763
ENSG00000134871	-0.368151411762757	5.8845915516877	28.4263558098467	8.71861066909489e-07	1.96767076080946e-05	COL4A2	collagen type IV alpha 2 chain	1284
ENSG00000146426	0.650814180171429	3.69097584945443	28.4007367301649	8.8042116215245e-07	1.98374830206356e-05	TIAM2	TIAM Rac1 associated GEF 2	26230
ENSG00000284024	-0.321756452193791	6.34323343756926	28.3181419216545	9.08610836104988e-07	2.04393043457363e-05	MSANTD7	Myb/SANT DNA binding domain containing 7	100421372
ENSG00000183963	0.399950029470677	5.33439127653984	28.2867189114433	9.19577445355353e-07	2.06523636995905e-05	SMTN	smoothelin	6525
ENSG00000184307	-0.779959359333095	3.33821802416449	28.2683582933145	9.26048109351253e-07	2.07639228674667e-05	ZDHHC23	zinc finger DHHC-type palmitoyltransferase 23	254887
ENSG00000011021	0.423347391087287	5.07180187875752	28.261649002951	9.28424250823197e-07	2.07834615111345e-05	CLCN6	chloride voltage-gated channel 6	1185
ENSG00000162946	0.787616957362603	2.94736524548831	28.2128686730813	9.45889455542973e-07	2.11401701617468e-05	DISC1	DISC1 scaffold protein	27185
ENSG00000148229	0.280825596572636	7.1114598127743	28.1775662037364	9.58739230042044e-07	2.13927402994196e-05	POLE3	DNA polymerase epsilon 3, accessory subunit	54107
ENSG00000198466	0.565016559269813	4.0892532123134	28.103017266551	9.86466646871798e-07	2.19759311719246e-05	ZNF587	zinc finger protein 587	84914
ENSG00000162695	0.463196911106634	5.27332380123177	28.0644346491982	1.00113895393232e-06	2.22668779898764e-05	SLC30A7	solute carrier family 30 member 7	148867
ENSG00000166326	-0.303904138178611	6.57438410172959	28.0438220106699	1.00906924330676e-06	2.24071774735578e-05	TRIM44	tripartite motif containing 44	54765
ENSG00000270681	1.54986604053278	1.23879079830823	28.008294162213	1.02288960088683e-06	2.26776102206242e-05	NA	NA	NA
ENSG00000111674	-0.60800417079365	4.0655293479303	27.916760906421	1.0593987488952e-06	2.34493838457379e-05	ENO2	enolase 2	2026
ENSG00000148331	0.344808168236183	5.99341120598905	27.8880381810713	1.07112891299567e-06	2.36710920740739e-05	ASB6	ankyrin repeat and SOCS box containing 6	140459
ENSG00000167977	0.322469089690054	6.34770808497048	27.8456506821896	1.08868385207229e-06	2.40206092089815e-05	KCTD5	potassium channel tetramerization domain containing 5	54442
ENSG00000164244	0.349158334754386	5.95027527738806	27.8252218856891	1.09724975881038e-06	2.41709946869042e-05	PRRC1	proline rich coiled-coil 1	133619
ENSG00000156304	0.311511240941841	6.77497523394329	27.7637250579053	1.12345590453241e-06	2.47088741296205e-05	SCAF4	SR-related CTD associated factor 4	57466
ENSG00000140391	-0.260814400860118	7.46081940105847	27.7275599740309	1.13916652688213e-06	2.50066634398852e-05	TSPAN3	tetraspanin 3	10099
ENSG00000223764	-0.607592619000662	3.91805817796327	27.7206193264887	1.14220735453721e-06	2.50066634398852e-05	LINC02593	long intergenic non-protein coding RNA 2593	100130417
ENSG00000075413	0.297520865876671	6.60353541310706	27.7201182441907	1.14242721043785e-06	2.50066634398852e-05	MARK3	microtubule affinity regulating kinase 3	4140
ENSG00000067560	-0.308339964563192	7.01966825419212	27.6475813827069	1.17471662010659e-06	2.5672762590051e-05	RHOA	ras homolog family member A	387
ENSG00000177602	0.40292736188031	5.35007492470562	27.621252743648	1.18666722899553e-06	2.58539537257016e-05	HASPIN	histone H3 associated protein kinase	83903
ENSG00000135372	0.27173212579342	7.08150546567139	27.6210688550003	1.18675113394836e-06	2.58539537257016e-05	NAT10	N-acetyltransferase 10	55226
ENSG00000251131	1.1366302995864	2.06338350367441	27.5933453761622	1.19947079747549e-06	2.60899065428842e-05	NA	NA	NA
ENSG00000066735	-0.447650009973719	5.16369608913999	27.5558017222399	1.21691954135973e-06	2.64278187189633e-05	KIF26A	kinesin family member 26A	26153
ENSG00000176095	0.273990635912276	7.22201966901956	27.5429326792983	1.22296035470014e-06	2.6508885491263e-05	IP6K1	inositol hexakisphosphate kinase 1	9807
ENSG00000160298	-0.516563042196709	4.47026805050585	27.5396823506965	1.22449094580262e-06	2.6508885491263e-05	C21orf58	chromosome 21 open reading frame 58	54058
ENSG00000158480	0.600432675058558	3.98256840137507	27.5317759399396	1.22822232051361e-06	2.65480542894117e-05	SPATA2	spermatogenesis associated 2	9825
ENSG00000106245	0.343090511380956	5.91385672345471	27.5242397913087	1.23178982261886e-06	2.65835641093932e-05	BUD31	BUD31 homolog	8896
ENSG00000124942	0.442304374776344	5.17123996185351	27.4677684726504	1.25886343417498e-06	2.71254629529249e-05	AHNAK	AHNAK nucleoprotein	79026
ENSG00000137776	0.35237288362294	5.7243858675069	27.4147966846073	1.28481482572358e-06	2.76415301758474e-05	SLTM	SAFB like transcription modulator	79811
ENSG00000134313	0.288482331745797	6.7714427219239	27.3992132364959	1.29255342455081e-06	2.77507321521957e-05	KIDINS220	kinase D interacting substrate 220	57498
ENSG00000259803	0.976233114056713	2.40895822353809	27.3964932805797	1.29390902881654e-06	2.77507321521957e-05	SLC22A31	solute carrier family 22 member 31	146429
ENSG00000013392	0.669786384486271	3.4292758374803	27.3826527288921	1.30082970166514e-06	2.78559067277502e-05	RWDD2A	RWD domain containing 2A	112611
ENSG00000288827	1.04459613286844	2.13211602733708	27.3320412632886	1.32646222461514e-06	2.83608301027622e-05	NA	NA	NA
ENSG00000121988	0.555750982571121	4.06095947248782	27.2873943450207	1.34950446045147e-06	2.88088958388806e-05	ZRANB3	zinc finger RANBP2-type containing 3	84083
ENSG00000116254	-1.17407022470814	2.31434309243403	27.2445622895319	1.37199648320273e-06	2.92065860844753e-05	CHD5	chromodomain helicase DNA binding protein 5	26038
ENSG00000206053	-0.281972417064683	7.12003374054927	27.2438707726666	1.37236275476574e-06	2.92065860844753e-05	JPT2	Jupiter microtubule associated homolog 2	90861
ENSG00000102387	1.13019990633414	2.14593363335723	27.2392351210811	1.37482068671674e-06	2.92138820383564e-05	TAF7L	TATA-box binding protein associated factor 7 like	54457
ENSG00000123136	0.269531114539846	7.31882989696011	27.2245262979988	1.3826496257416e-06	2.93351100318632e-05	DDX39A	DExD-box helicase 39A	10212
ENSG00000163104	0.328079256708947	6.19545017074953	27.1832062778713	1.40488857700543e-06	2.97612285668697e-05	SMARCAD1	SWI/SNF-related, matrix-associated actin-dependent regulator of chromatin, subfamily a, containing DEAD/H box 1	56916
ENSG00000134987	0.319534659284707	6.29955828707737	27.1769675975028	1.40827809436816e-06	2.97873461553033e-05	WDR36	WD repeat domain 36	134430
ENSG00000141384	0.380754477803156	5.60109732028902	27.0777856209829	1.46330690180322e-06	3.08483564753719e-05	TAF4B	TATA-box binding protein associated factor 4b	6875
ENSG00000173531	-0.926847471419727	2.67767773310103	27.0750019232537	1.46488284772767e-06	3.08483564753719e-05	MST1	macrophage stimulating 1	4485
ENSG00000105856	0.503122942582901	4.32053737281305	27.074546946259	1.46514059135852e-06	3.08483564753719e-05	HBP1	HMG-box transcription factor 1	26959
ENSG00000171786	1.4127296083623	1.44693788967146	27.0695643414379	1.46796627766173e-06	3.08608070427152e-05	NHLH1	nescient helix-loop-helix 1	4807
ENSG00000203668	-0.376747584403456	5.67699947260512	27.0573819602373	1.47489862655372e-06	3.09594222339817e-05	CHML	CHM like Rab escort protein	1122
ENSG00000244038	0.258814889935678	7.51513826334528	27.0434696600781	1.48285651859532e-06	3.10792325263105e-05	DDOST	dolichyl-diphosphooligosaccharide--protein glycosyltransferase non-catalytic subunit	1650
ENSG00000232533	-1.19175984678317	1.99037581916036	27.0295722984258	1.49084989882276e-06	3.11994224280909e-05	NA	NA	NA
ENSG00000160949	-0.314143421125199	6.62384946080996	27.0218219342316	1.49532690327139e-06	3.12457718426391e-05	TONSL	tonsoku like, DNA repair protein	4796
ENSG00000269893	0.395166629995746	5.13286355564267	26.8930190030497	1.57178544618378e-06	3.27938075267226e-05	SNHG8	small nucleolar RNA host gene 8	100093630
ENSG00000109445	0.392007414338249	5.26091222913165	26.8801450993845	1.57964503524103e-06	3.29080802816729e-05	ZNF330	zinc finger protein 330	27309
ENSG00000062282	-1.7167277556247	1.25092656252533	26.8557203953388	1.59466757698429e-06	3.31697411935359e-05	DGAT2	diacylglycerol O-acyltransferase 2	84649
ENSG00000156853	0.295815917277773	6.56691549383869	26.851936061619	1.59700824599633e-06	3.31697411935359e-05	ZNF689	zinc finger protein 689	115509
ENSG00000105497	0.726683664630852	3.14976341994746	26.8257961800599	1.61327283123596e-06	3.33904334928907e-05	ZNF175	zinc finger protein 175	7728
ENSG00000177410	0.613494317552037	3.83451266281587	26.8236045401281	1.61464420586521e-06	3.33904334928907e-05	ZFAS1	ZNFX1 antisense RNA 1	441951
ENSG00000128710	-0.418429740560001	5.16187269686703	26.8232178401651	1.61488629982993e-06	3.33904334928907e-05	HOXD10	homeobox D10	3236
ENSG00000166197	0.232155195665685	8.49536002198393	26.8137907595454	1.62079968143791e-06	3.34626086696867e-05	NOLC1	nucleolar and coiled-body phosphoprotein 1	9221
ENSG00000154370	0.275645541889186	7.36145070231616	26.7815693975874	1.64117982243348e-06	3.383279956336e-05	TRIM11	tripartite motif containing 11	81559
ENSG00000184743	-0.540012874360339	4.6274507661905	26.6656867601814	1.71667738428183e-06	3.53145796390642e-05	ATL3	atlastin GTPase 3	25923
ENSG00000166033	-0.835932220337981	3.19106877467045	26.6634452030526	1.71817242379461e-06	3.53145796390642e-05	HTRA1	HtrA serine peptidase 1	5654
ENSG00000105708	0.740450847659063	3.12175601759735	26.554010568842	1.792811907705e-06	3.67939347239545e-05	ZNF14	zinc finger protein 14	7561
ENSG00000188070	-0.373979014580219	5.68682643753484	26.4883981683459	1.83915176140301e-06	3.76814907570657e-05	ZFTA	zinc finger translocation associated	65998
ENSG00000148339	0.353517697742177	5.87641529398326	26.4850976138027	1.84151507826668e-06	3.76814907570657e-05	SLC25A25	solute carrier family 25 member 25	114789
ENSG00000128272	0.223563571737087	9.21346033413655	26.4077141465637	1.89782748682057e-06	3.87763213727303e-05	ATF4	activating transcription factor 4	468
ENSG00000116396	-0.680941513380021	3.67158497848409	26.3838132620843	1.91557548032067e-06	3.90811352055968e-05	KCNC4	potassium voltage-gated channel subfamily C member 4	3749
ENSG00000119953	0.334256539397131	6.06419500162436	26.3541883931403	1.93781076538917e-06	3.94764635568662e-05	SMNDC1	survival motor neuron domain containing 1	10285
ENSG00000120800	0.309747768074581	6.5385120819963	26.3383221428925	1.949828200994e-06	3.9662779252031e-05	UTP20	UTP20 small subunit processome component	27340
ENSG00000134574	0.350973483749041	5.61325325204368	26.3185288521352	1.9649274502217e-06	3.99111440330325e-05	DDB2	damage specific DNA binding protein 2	1643
ENSG00000087365	0.231390256142986	8.3450238906795	26.293374947244	1.98428948572729e-06	4.02452369704336e-05	SF3B2	splicing factor 3b subunit 2	10992
ENSG00000183726	-0.340900816275607	5.99756990984397	26.2711139281323	2.00158817981668e-06	4.05365629613314e-05	TMEM50A	transmembrane protein 50A	23585
ENSG00000085449	-0.50650238645754	4.5593792889711	26.2501676382251	2.01800667440056e-06	4.0809235998273e-05	WDFY1	WD repeat and FYVE domain containing 1	57590
ENSG00000155380	-0.252441006333056	7.76700526566647	26.2278299183426	2.03566830947427e-06	4.11062144597348e-05	SLC16A1	solute carrier family 16 member 1	6566
ENSG00000015520	1.18706912479961	1.84139962904335	26.2079002632301	2.05155998203542e-06	4.13666371852165e-05	NPC1L1	NPC1 like intracellular cholesterol transporter 1	29881
ENSG00000157450	0.389582170893042	5.29121390431473	26.1433767434988	2.1038899723399e-06	4.23599537871117e-05	RNF111	ring finger protein 111	54778
ENSG00000135047	-0.343766175929406	5.84584436129493	26.1337528363181	2.11181186677478e-06	4.24575625966423e-05	CTSL	cathepsin L	1514
ENSG00000106948	0.528215644450872	4.26958036362784	26.0993222469071	2.1404050882922e-06	4.29698765690288e-05	AKNA	AT-hook transcription factor	80709
ENSG00000109971	-0.207444486095099	10.9564745834366	26.0466972122069	2.18487867566096e-06	4.3790048543242e-05	HSPA8	heat shock protein family A (Hsp70) member 8	3312
ENSG00000146242	-0.590621602545756	4.00801044954274	26.0435127216334	2.18760016614806e-06	4.3790048543242e-05	TPBG	trophoblast glycoprotein	7162
ENSG00000106066	-0.482311927875322	4.78873997946264	25.9932059479447	2.2310577418024e-06	4.4595324934551e-05	CPVL	carboxypeptidase vitellogenic like	54504
ENSG00000126870	0.453985432384256	4.75127627657043	25.9884411135368	2.23521956054402e-06	4.46139488009161e-05	DYNC2I1	dynein 2 intermediate chain 1	55112
ENSG00000104774	-0.447259805642178	4.88182546064923	25.9786432018455	2.24380257060747e-06	4.4720636515484e-05	MAN2B1	mannosidase alpha class 2B member 1	4125
ENSG00000170837	-0.528734502358599	4.37226110782624	25.9409188978675	2.27716657013018e-06	4.53202084533689e-05	GPR27	G protein-coupled receptor 27	2850
ENSG00000175213	0.436545869564139	4.95738292813307	25.900984908863	2.31304048999746e-06	4.596793560841e-05	ZNF408	zinc finger protein 408	79797
ENSG00000133112	0.223326743173291	9.5827190841869	25.8532562103967	2.35667933396581e-06	4.67678950585284e-05	TPT1	tumor protein, translationally-controlled 1	7178
ENSG00000113407	0.223148621719993	8.57393294219796	25.8407122708255	2.36828812101371e-06	4.68677846241492e-05	TARS1	threonyl-tRNA synthetase 1	6897
ENSG00000159256	0.405274903223046	5.19089263020373	25.8404845613134	2.36849939673155e-06	4.68677846241492e-05	MORC3	MORC family CW-type zinc finger 3	23515
ENSG00000168137	0.257955574505374	7.54021811692366	25.8105839590203	2.3964109482171e-06	4.73025514376879e-05	SETD5	SET domain containing 5	55209
ENSG00000180011	-0.439142578924538	4.9491765528344	25.8096159840626	2.39732015684778e-06	4.73025514376879e-05	PTGR3	prostaglandin reductase 3	284273
ENSG00000100867	0.888917088046108	2.42971366511278	25.791817803317	2.41410110409767e-06	4.75657124818787e-05	DHRS2	dehydrogenase/reductase 2	10202
ENSG00000108219	-0.511069402743163	4.67269070918755	25.7741875814769	2.43084267154585e-06	4.78273489734919e-05	TSPAN14	tetraspanin 14	81619
ENSG00000141252	0.344522853650969	5.71265646790208	25.7361380610026	2.46738197178649e-06	4.84772116562092e-05	VPS53	VPS53 subunit of GARP complex	55275
ENSG00000062650	0.259790125010521	7.23597751372622	25.732441642519	2.47096161342763e-06	4.84785821088956e-05	WAPL	WAPL cohesin release factor	23063
ENSG00000075420	0.436324174826634	4.83116830713596	25.6883016159222	2.51412170237143e-06	4.92182950228567e-05	FNDC3B	fibronectin type III domain containing 3B	64778
ENSG00000105429	-0.277675652192522	7.02710916976082	25.6839618587681	2.51840671619002e-06	4.92182950228567e-05	MEGF8	multiple EGF like domains 8	1954
ENSG00000182379	-0.884969411460153	2.81734938289898	25.683002241976	2.51935524045465e-06	4.92182950228567e-05	NXPH4	neurexophilin 4	11247
ENSG00000107581	0.220317312244311	9.49238041592399	25.6151171939834	2.58739549614123e-06	5.04761392552298e-05	EIF3A	eukaryotic translation initiation factor 3 subunit A	8661
ENSG00000100888	0.253790821986504	7.74793970048592	25.604755110846	2.59794612801404e-06	5.06104822568829e-05	CHD8	chromodomain helicase DNA binding protein 8	57680
ENSG00000177192	0.317719452511767	6.2666340856858	25.5836964643669	2.61952434915166e-06	5.09589722682856e-05	PUS1	pseudouridine synthase 1	80324
ENSG00000169871	-0.505075084422011	4.38491902384072	25.5475849402765	2.65695638914589e-06	5.16144608254333e-05	TRIM56	tripartite motif containing 56	81844
ENSG00000160094	-0.588121773269821	4.05350149248725	25.4479991242903	2.76305723212485e-06	5.36002057445343e-05	ZNF362	zinc finger protein 362	149076
ENSG00000139645	-0.291417286563228	6.67018810383776	25.423207655188	2.79014094332657e-06	5.39988500589039e-05	ANKRD52	ankyrin repeat domain 52	283373
ENSG00000167972	-0.347231263744112	5.89213268174221	25.4220373111043	2.79142621937861e-06	5.39988500589039e-05	ABCA3	ATP binding cassette subfamily A member 3	21
ENSG00000275111	0.655623208850046	3.32540134722543	25.3995597944538	2.8162294748049e-06	5.44024636447626e-05	ZNF2	zinc finger protein 2	7549
ENSG00000168014	0.311149899890731	6.1756561042574	25.3668270507031	2.8527546474669e-06	5.50310714955487e-05	C2CD3	C2 domain containing 3 centriole elongation regulator	26005
ENSG00000132823	0.385057637563145	5.41954020121243	25.3327324981724	2.89131712490731e-06	5.569717172834e-05	OSER1	oxidative stress responsive serine rich 1	51526
ENSG00000233016	0.312563521252224	6.33711836159409	25.3004439326931	2.92833071517455e-06	5.6331620944277e-05	SNHG7	small nucleolar RNA host gene 7	84973
ENSG00000198301	0.331512459904754	5.92682029576263	25.1855120385863	3.06407873892234e-06	5.8860995190536e-05	SDAD1	SDA1 domain containing 1	55153
ENSG00000035141	-0.317356564644874	6.18137865605504	25.1713699917657	3.08122313195781e-06	5.9108130414724e-05	FAM136A	family with sequence similarity 136 member A	84908
ENSG00000132466	0.25349719857463	7.91410467704714	25.1443536748934	3.11424948400321e-06	5.96588264536094e-05	ANKRD17	ankyrin repeat domain 17	26057
ENSG00000151657	0.470640222529356	4.54225535024267	25.1217243868984	3.14219266707545e-06	6.01107550105902e-05	KIN	Kin17 DNA and RNA binding protein	22944
ENSG00000164889	-0.265239031271203	7.44151767665963	25.1013349890443	3.16759056397236e-06	6.0512808948252e-05	SLC4A2	solute carrier family 4 member 2	6522
ENSG00000169359	0.529290181733266	4.14532202416806	25.0870689957144	3.18548621407979e-06	6.0770629266395e-05	SLC33A1	solute carrier family 33 member 1	9197
ENSG00000084652	0.24075651747379	7.75064983706837	25.0415035606858	3.24334356833147e-06	6.17890501597163e-05	TXLNA	taxilin alpha	200081
ENSG00000133657	-0.29917831170825	6.53221180823375	25.0372074459071	3.24885402178488e-06	6.18087765136265e-05	ATP13A3	ATPase 13A3	79572
ENSG00000143476	0.260401604044057	7.46301308722028	25.0325346281115	3.25485857853995e-06	6.18378358827976e-05	DTL	denticleless E3 ubiquitin protein ligase homolog	51514
ENSG00000137818	0.246979764956513	9.58878805506248	25.0232181934983	3.26686421841774e-06	6.18959406951471e-05	RPLP1	ribosomal protein lateral stalk subunit P1	6176
ENSG00000080345	0.259131699895801	7.39680596549172	25.0212126539264	3.26945460598477e-06	6.18959406951471e-05	RIF1	replication timing regulatory factor 1	55183
ENSG00000085840	0.306140546484426	6.22424364976811	25.0197378006911	3.27136089686196e-06	6.18959406951471e-05	ORC1	origin recognition complex subunit 1	4998
ENSG00000168439	0.220433622853809	8.89318827304463	25.0125959172882	3.28060815569188e-06	6.19111961848787e-05	STIP1	stress induced phosphoprotein 1	10963
ENSG00000142156	-0.296808737827337	6.49190234930614	25.0121919351324	3.28113203064952e-06	6.19111961848787e-05	COL6A1	collagen type VI alpha 1 chain	1291
ENSG00000272275	1.45969051892926	0.955272619453283	24.9323889227916	3.3863229387877e-06	6.38088573404308e-05	NA	NA	NA
ENSG00000142875	-0.484788859265682	4.6538831560326	24.9170877003071	3.40688459456064e-06	6.41088419891983e-05	PRKACB	protein kinase cAMP-activated catalytic subunit beta	5567
ENSG00000103740	2.06795960334438	0.394981658351329	24.911458674488	3.41448106785936e-06	6.41643707609163e-05	ACSBG1	acyl-CoA synthetase bubblegum family member 1	23205
ENSG00000132793	-0.650165379193846	3.77708591206975	24.8831291021519	3.45297737099493e-06	6.47996242502472e-05	LPIN3	lipin 3	64900
ENSG00000104872	0.316727466244109	6.04377921482943	24.8569829938156	3.48890230518056e-06	6.53849642322304e-05	PIH1D1	PIH1 domain containing 1	55011
ENSG00000165632	0.358392301944403	5.45795636915639	24.8287346821893	3.52814748476512e-06	6.60308578043033e-05	TAF3	TATA-box binding protein associated factor 3	83860
ENSG00000102265	-0.415199803201637	5.00884487971425	24.7633407507936	3.62074867931534e-06	6.76722337736177e-05	TIMP1	TIMP metallopeptidase inhibitor 1	7076
ENSG00000173546	-0.734829285497629	3.42585468067402	24.7508758985328	3.63868101073499e-06	6.79154893517185e-05	CSPG4	chondroitin sulfate proteoglycan 4	1464
ENSG00000129103	-0.300168917487511	6.36024788406127	24.742178945106	3.65124674462035e-06	6.80580567296846e-05	SUMF2	sulfatase modifying factor 2	25870
ENSG00000104936	0.410903423116395	5.08826640337734	24.7304780036235	3.66822314864459e-06	6.82823424920204e-05	DMPK	DM1 protein kinase	1760
ENSG00000135378	-0.683124115235995	3.57370769929932	24.7066235690629	3.70308419054768e-06	6.883849103613e-05	PRRG4	proline rich and Gla domain 4	79056
ENSG00000138622	-1.05844041595612	2.50254928033877	24.6853873275357	3.73440535207154e-06	6.92426175365434e-05	HCN4	hyperpolarization activated cyclic nucleotide gated potassium channel 4	10021
ENSG00000113716	0.266378948886052	6.93445060603182	24.6850870771694	3.73485013500759e-06	6.92426175365434e-05	HMGXB3	HMG-box containing 3	22993
ENSG00000088035	-0.42583565369079	4.94105869083495	24.6379844308549	3.8053051973596e-06	7.03836433120033e-05	ALG6	ALG6 alpha-1,3-glucosyltransferase	29929
ENSG00000134755	-0.458631499979784	4.9452831025929	24.6371357139879	3.80658713829036e-06	7.03836433120033e-05	DSC2	desmocollin 2	1824
ENSG00000058668	-0.369186379037939	5.64984342778291	24.6004196863424	3.86247164593455e-06	7.13214684139679e-05	ATP2B4	ATPase plasma membrane Ca2+ transporting 4	493
ENSG00000114270	0.664116287539333	3.26526730844043	24.5857687783042	3.88500607148254e-06	7.16417942046955e-05	COL7A1	collagen type VII alpha 1 chain	1294
ENSG00000141084	0.378340084100665	5.30129876836734	24.5694118709166	3.91032412901743e-06	7.2012529159985e-05	RANBP10	RAN binding protein 10	57610
ENSG00000138768	0.275192772182307	6.66234218472263	24.5141926993217	3.99705438543534e-06	7.35117379116284e-05	USO1	USO1 vesicle transport factor	8615
ENSG00000086598	0.254949458318715	7.51699386631394	24.5054390767429	4.01098372860386e-06	7.36698234833464e-05	TMED2	transmembrane p24 trafficking protein 2	10959
ENSG00000163811	0.252907545373004	7.40146846827917	24.4499015833764	4.1005284425127e-06	7.52144739017071e-05	WDR43	WD repeat domain 43	23160
ENSG00000171124	1.75475768163565	0.628392287776095	24.4438382039691	4.11042818350775e-06	7.52960664066433e-05	FUT3	fucosyltransferase 3 (Lewis blood group)	2525
ENSG00000036672	-0.56612152965325	4.10150457850371	24.4299639720124	4.13317327397037e-06	7.56124361060645e-05	USP2	ubiquitin specific peptidase 2	9099
ENSG00000170571	-0.45864305110138	4.71773324064155	24.4049568223189	4.17449656712547e-06	7.62673896628796e-05	EMB	embigin	133418
ENSG00000091513	1.73122872781916	0.509519712863915	24.3266054203867	4.30673911301642e-06	7.85794988493828e-05	TF	transferrin	7018
ENSG00000147316	0.387676831957547	5.13567573640251	24.2678130989595	4.40879098909526e-06	8.03138389411767e-05	MCPH1	microcephalin 1	79648
ENSG00000167528	-0.454720052980083	4.7183036585494	24.2651776456957	4.41342338230185e-06	8.03138389411767e-05	ZNF641	zinc finger protein 641	121274
ENSG00000100410	0.359315045343209	5.60047048780388	24.1920870994199	4.54390879825129e-06	8.2579563580851e-05	PHF5A	PHD finger protein 5A	84844
ENSG00000185261	1.3830514804024	1.10872023895347	24.1832864039817	4.55988548881098e-06	8.27610228271449e-05	KIAA0825	KIAA0825	285600
ENSG00000131931	0.513147489790811	4.04734703236958	24.1449063588388	4.63023784330349e-06	8.39276182305876e-05	THAP1	THAP domain containing 1	55145
ENSG00000118495	0.331735443283216	5.80834423707346	24.1309541631617	4.65608843279303e-06	8.42175706535522e-05	PLAGL1	PLAG1 like zinc finger 1	5325
ENSG00000290535	1.04408531177806	1.98647779046641	24.1296947310947	4.65842919050926e-06	8.42175706535522e-05	NA	NA	NA
ENSG00000177200	0.30080602805683	6.24499530187391	24.046694384582	4.81538871014333e-06	8.69413710647055e-05	CHD9	chromodomain helicase DNA binding protein 9	80205
ENSG00000165943	-0.384792947266242	5.25717815526759	24.0028811616201	4.90042387917639e-06	8.83611679101622e-05	MOAP1	modulator of apoptosis 1	64112
ENSG00000166900	0.409797364975466	4.94790917651161	23.9916525274077	4.922464423714e-06	8.85426582833154e-05	STX3	syntaxin 3	6809
ENSG00000168283	-0.350567340334374	5.71144610152705	23.9912226338437	4.92331027813396e-06	8.85426582833154e-05	BMI1	BMI1 proto-oncogene, polycomb ring finger	648
ENSG00000046604	-0.245425185591813	7.59235022578578	23.9785756565821	4.94826129062882e-06	8.88756631289536e-05	DSG2	desmoglein 2	1829
ENSG00000249641	-1.13612394631775	1.93018907800175	23.9157915383425	5.07406459989041e-06	9.101685747232e-05	HOXC13-AS	HOXC13 antisense RNA	100874366
ENSG00000197498	0.312498962595017	5.9265967089037	23.8919506061265	5.12269254996586e-06	9.17699474709838e-05	RPF2	ribosome production factor 2 homolog	84154
ENSG00000113013	0.208781261675516	9.23350673345203	23.8751280525562	5.15729319180511e-06	9.22139646634935e-05	HSPA9	heat shock protein family A (Hsp70) member 9	3313
ENSG00000198900	0.238920249389403	7.58148737745349	23.8734146463322	5.16083077649004e-06	9.22139646634935e-05	TOP1	DNA topoisomerase I	7150
ENSG00000174780	0.253174547240462	7.33843073351807	23.8558831891414	5.19717070856047e-06	9.27433098535364e-05	SRP72	signal recognition particle 72	6731
ENSG00000137221	0.298628637293174	6.17986225240847	23.8523168558022	5.20459528054846e-06	9.27559613095939e-05	TJAP1	tight junction associated protein 1	93643
ENSG00000029363	0.229962754469814	8.44762906344218	23.816574844747	5.27960953891149e-06	9.39716068961927e-05	BCLAF1	BCL2 associated transcription factor 1	9774
ENSG00000136813	0.279884319960841	6.61516451515348	23.8027573234737	5.3089063099442e-06	9.43714465288922e-05	ECPAS	Ecm29 proteasome adaptor and scaffold	23392
ENSG00000104825	0.382464973593974	5.2046737628385	23.7908491385818	5.33428879483974e-06	9.47007671392371e-05	NFKBIB	NFKB inhibitor beta	4793
ENSG00000162783	0.352767478620123	5.56360874658716	23.7782424894462	5.3612959903374e-06	9.50580490610273e-05	IER5	immediate early response 5	51278
ENSG00000125386	0.304893974703153	6.08447727630985	23.7728434184121	5.37290534413383e-06	9.51417546322774e-05	FAM193A	family with sequence similarity 193 member A	8603
ENSG00000129292	0.307049764602986	6.11406805952904	23.7409067858067	5.44210745379626e-06	9.6243774842297e-05	PHF20L1	PHD finger protein 20 like 1	51105
ENSG00000197818	0.381710391398564	5.10143286887368	23.7146799628293	5.49962183963069e-06	9.71365432851396e-05	SLC9A8	solute carrier family 9 member A8	23315
ENSG00000133316	0.34621737319543	5.65495168379879	23.7096139469411	5.5108031969397e-06	9.72097238264765e-05	WDR74	WD repeat domain 74	54663
ENSG00000179454	0.5611090047829	3.75887305513205	23.6798770480455	5.57690909361761e-06	9.82503423482735e-05	KLHL28	kelch like family member 28	54813
ENSG00000170836	0.314928965548087	6.11893201289965	23.6707427989116	5.59737794128243e-06	9.84290019220802e-05	PPM1D	protein phosphatase, Mg2+/Mn2+ dependent 1D	8493
ENSG00000158636	0.397771391293061	5.06164150409659	23.6689952082755	5.60130288957103e-06	9.84290019220802e-05	EMSY	EMSY transcriptional repressor, BRCA2 interacting	56946
ENSG00000137770	0.331008839840743	5.98795187716168	23.6572326606449	5.62779431432361e-06	9.87688628582436e-05	CTDSPL2	CTD small phosphatase like 2	51496
ENSG00000100664	0.220316138030744	8.66627470134087	23.6394942441684	5.6679882204216e-06	9.93480371833288e-05	EIF5	eukaryotic translation initiation factor 5	1983
ENSG00000198380	0.302599391310233	6.31820785344848	23.5911990363871	5.77892323003469e-06	0.000101164116163801	GFPT1	glutamine--fructose-6-phosphate transaminase 1	2673
ENSG00000136925	0.318972775275019	5.74634132108797	23.5749096308151	5.81684149962955e-06	0.000101659868844725	TSTD2	thiosulfate sulfurtransferase like domain containing 2	158427
ENSG00000258289	-0.604009942338735	3.73867014033497	23.5727177388067	5.82196323893551e-06	0.000101659868844725	CHURC1	churchill domain containing 1	91612
ENSG00000167635	0.272774634440005	6.71652064809785	23.5476676422917	5.88082737910467e-06	0.00010255806535378	ZNF146	zinc finger protein 146	7705
ENSG00000130560	-0.386725912385081	5.27753283854976	23.5435826708027	5.89048432197704e-06	0.000102596935000185	UBAC1	UBA domain containing 1	10422
ENSG00000183853	-0.352046113970226	5.86079933294836	23.4819420381386	6.03819837095085e-06	0.000105037274432712	KIRREL1	kirre like nephrin family adhesion molecule 1	55243
ENSG00000135164	0.302254118549495	6.07810920230135	23.4421351976212	6.13560850842616e-06	0.000106597515369034	DMTF1	cyclin D binding myb like transcription factor 1	9988
ENSG00000145022	-0.494378320927493	4.30377651228871	23.4209773190327	6.18803917230983e-06	0.000107373363125557	TCTA	T cell leukemia translocation altered	6988
ENSG00000131779	-0.565675873351144	3.89484063516333	23.3686417880304	6.31971749054868e-06	0.000109520624817388	PEX11B	peroxisomal biogenesis factor 11 beta	8799
ENSG00000102753	-0.321374927432422	6.13603190315574	23.3567302462233	6.35008762651142e-06	0.000109909035460371	KPNA3	karyopherin subunit alpha 3	3839
ENSG00000183762	-0.410403852995969	5.16249925386699	23.3444208718399	6.38162970792003e-06	0.000110316732823268	KREMEN1	kringle containing transmembrane protein 1	83999
ENSG00000112306	0.217160823867471	8.70441675478669	23.3290591311247	6.42121929009995e-06	0.000110862351043576	RPS12	ribosomal protein S12	6206
ENSG00000100201	-0.21177168743411	9.36258954586913	23.3241937173138	6.43381077536147e-06	0.000110941066703237	DDX17	DEAD-box helicase 17	10521
ENSG00000164329	0.369792670436797	5.38338964833456	23.2843645638326	6.53784582571134e-06	0.000112594422125592	TENT2	terminal nucleotidyltransferase 2	167153
ENSG00000253719	-0.301917554149618	6.17970304021595	23.2678095605322	6.58159522380892e-06	0.000113206716352738	ATXN7L3B	ataxin 7 like 3B	552889
ENSG00000161888	-0.455748636333761	4.53928996237793	23.2594403342787	6.60382670668701e-06	0.00011344782894622	SPC24	SPC24 component of NDC80 kinetochore complex	147841
ENSG00000103160	-0.457542021693195	4.59084775394689	23.255255843122	6.61497104910818e-06	0.000113498111963083	HSDL1	hydroxysteroid dehydrogenase like 1	83693
ENSG00000143498	0.49621396063551	4.20277874992614	23.2057643844994	6.74825482537268e-06	0.000115641309737032	TAF1A	TATA-box binding protein associated factor, RNA polymerase I subunit A	9015
ENSG00000100934	0.256363492745836	6.9005543290888	23.1958236991389	6.77535691431631e-06	0.000115961870756551	SEC23A	SEC23 homolog A, COPII coat complex component	10484
ENSG00000166579	0.397873325720053	5.00427820874813	23.1829594459554	6.81059589937416e-06	0.000116420730893757	NDEL1	nudE neurodevelopment protein 1 like 1	81565
ENSG00000100345	-0.236225013077393	8.18284660807923	23.1795848553445	6.81987104786423e-06	0.000116435177890112	MYH9	myosin heavy chain 9	4627
ENSG00000130733	0.336147612065996	5.65320332077424	23.1107542836183	7.01191303539359e-06	0.0001195661022776	YIPF2	Yip1 domain family member 2	78992
ENSG00000122483	0.364655387105253	5.24622921161044	23.1058283507264	7.02586805928689e-06	0.000119656337404279	CCDC18	coiled-coil domain containing 18	343099
ENSG00000112697	-0.327238544294443	5.85374726643914	23.0959786185607	7.05385772728679e-06	0.00011998507749912	TMEM30A	transmembrane protein 30A	55754
ENSG00000101474	-0.292546800008862	6.26602304331499	23.0898301445651	7.07138771978205e-06	0.000120135310191426	APMAP	adipocyte plasma membrane associated protein	57136
ENSG00000119715	0.781960518405623	2.9501703841038	23.0845814360475	7.0863878022469e-06	0.000120242246099059	ESRRB	estrogen related receptor beta	2103
ENSG00000102034	-0.329602848878469	5.8795843338432	23.0699543920627	7.12836265978811e-06	0.000120806067554593	ELF4	E74 like ETS transcription factor 4	2000
ENSG00000243335	-0.588772521309679	3.87030435868621	23.0426015975429	7.20754334901294e-06	0.000121998270510498	KCTD7	potassium channel tetramerization domain containing 7	154881
ENSG00000176986	0.254678423973677	7.01287787815839	23.0101713348741	7.30259467906256e-06	0.000123455860106747	SEC24C	SEC24 homolog C, COPII coat complex component	9632
ENSG00000141429	-0.309021517812899	6.15083857572842	22.9788141145555	7.3957263228673e-06	0.00012487747184773	GALNT1	polypeptide N-acetylgalactosaminyltransferase 1	2589
ENSG00000291008	1.61612455610776	0.737685786753123	22.9746871489218	7.40807408481403e-06	0.000124883384425696	NA	NA	NA
ENSG00000177082	0.286622387576058	6.50090749940434	22.9726557319953	7.41415980517455e-06	0.000124883384425696	WDR73	WD repeat domain 73	84942
ENSG00000161180	1.41874709493474	1.22194875894843	22.9633841581991	7.44200090486146e-06	0.000125199654686902	CCDC116	coiled-coil domain containing 116	164592
ENSG00000166681	-0.244140702563386	7.31168760771463	22.9581270364509	7.45783494078313e-06	0.000125313401705714	BEX3	brain expressed X-linked 3	27018
ENSG00000196305	0.20946405358701	9.08437933574073	22.9379074744966	7.51905806052793e-06	0.000126188614741205	IARS1	isoleucyl-tRNA synthetase 1	3376
ENSG00000106785	-0.490762418277306	4.5305290787212	22.894826977613	7.65123096286211e-06	0.000128250973372635	TRIM14	tripartite motif containing 14	9830
ENSG00000112186	0.491052213223971	4.1262832721331	22.8804746844915	7.69579282165485e-06	0.000128841564185087	CAP2	cyclase associated actin cytoskeleton regulatory protein 2	10486
ENSG00000134490	0.481685366386796	4.29564388410446	22.8539894613992	7.77872736797881e-06	0.000130072375794822	TMEM241	transmembrane protein 241	85019
ENSG00000149476	-0.397027902257734	5.03400917114432	22.8381765073488	7.82868070048953e-06	0.000130631494067754	TKFC	triokinase and FMN cyclase	26007
ENSG00000148335	0.306196319322317	6.10808738664537	22.8374196075786	7.83108000927458e-06	0.000130631494067754	NTMT1	N-terminal Xaa-Pro-Lys N-methyltransferase 1	28989
ENSG00000221909	0.527821468177044	3.84402661372302	22.8102310434941	7.91776854506316e-06	0.000131918237809906	FAM200A	family with sequence similarity 200 member A	221786
ENSG00000092421	-0.654516045649467	3.63861886962079	22.7867716309304	7.99335947293105e-06	0.000133017206072438	SEMA6A	semaphorin 6A	57556
ENSG00000094916	-0.262417781914808	7.16083939321393	22.7768203878925	8.02564805192073e-06	0.000133301450634237	CBX5	chromobox 5	23468
ENSG00000197429	-0.630070476591908	3.44118317867235	22.7751598817719	8.03104889640981e-06	0.000133301450634237	IPP	intracisternal A particle-promoted polypeptide	3652
ENSG00000167987	0.43283645908402	4.69044941031651	22.7704607739319	8.04635313454021e-06	0.000133301450634237	VPS37C	VPS37C subunit of ESCRT-I	55048
ENSG00000104960	0.253889447138062	7.1971626106425	22.7696351905911	8.04904502092048e-06	0.000133301450634237	PTOV1	PTOV1 extended AT-hook containing adaptor protein	53635
ENSG00000198315	-0.323552065316883	5.91967578315832	22.717076556903	8.22233636514704e-06	0.000136008275299893	ZKSCAN8	zinc finger with KRAB and SCAN domains 8	7745
ENSG00000162073	-0.401059294984762	5.02779792595696	22.7078029673823	8.25330813472844e-06	0.00013624830943183	PAQR4	progestin and adipoQ receptor family member 4	124222
ENSG00000075151	0.238743174128484	7.27881862963857	22.7047753088411	8.26344579964905e-06	0.00013624830943183	EIF4G3	eukaryotic translation initiation factor 4 gamma 3	8672
ENSG00000052850	-0.500686826249566	4.36152839407029	22.7038815049884	8.26644101533982e-06	0.00013624830943183	ALX4	ALX homeobox 4	60529
ENSG00000154548	-0.602501534097335	3.65661618826502	22.6721488728473	8.37350614104674e-06	0.000137848470584193	SRSF12	serine and arginine rich splicing factor 12	135295
ENSG00000166086	-0.321259607757689	6.01303070794939	22.6201612486238	8.55200148838184e-06	0.000140405181615396	JAM3	junctional adhesion molecule 3	83700
ENSG00000100726	-0.26697699209536	6.85887003539806	22.6124607550537	8.5787711551901e-06	0.000140405181615396	TELO2	telomere maintenance 2	9894
ENSG00000186638	0.308581221571436	5.82942027053778	22.6119535829478	8.58053728692878e-06	0.000140405181615396	KIF24	kinesin family member 24	347240
ENSG00000082397	-0.350218977843602	5.57998505510127	22.6110407009931	8.58371716892929e-06	0.000140405181615396	EPB41L3	erythrocyte membrane protein band 4.1 like 3	23136
ENSG00000116649	0.245340028250494	7.05554128428748	22.6092571189283	8.58993349469735e-06	0.000140405181615396	SRM	spermidine synthase	6723
ENSG00000064703	0.275013794694427	6.46108517097492	22.6066759436958	8.59893787007934e-06	0.000140405181615396	DDX20	DEAD-box helicase 20	11218
ENSG00000125651	0.245914524181734	7.12934027657053	22.6063802943476	8.59996985567802e-06	0.000140405181615396	GTF2F1	general transcription factor IIF subunit 1	2962
ENSG00000103512	-0.28767706595953	6.3681322818192	22.5548582815708	8.78176963662489e-06	0.000143204016789921	NOMO1	NODAL modulator 1	23420
ENSG00000127452	0.405884402825512	5.004704253871	22.5456805767894	8.81456618309815e-06	0.000143524563681801	FBXL12	F-box and leucine rich repeat protein 12	54850
ENSG00000104635	0.264681037366788	6.74335808857765	22.5435467946864	8.8222092793114e-06	0.000143524563681801	SLC39A14	solute carrier family 39 member 14	23516
ENSG00000111725	0.317788328270448	5.77331142434043	22.536457570518	8.84765145882437e-06	0.000143769131705038	PRKAB1	protein kinase AMP-activated non-catalytic subunit beta 1	5564
ENSG00000135677	-0.32831498920518	5.78444137981212	22.5207250775353	8.90438280564935e-06	0.000144520958063019	GNS	glucosamine (N-acetyl)-6-sulfatase	2799
ENSG00000161904	-0.32284771633783	5.77831294297614	22.4880217430077	9.02351056102846e-06	0.000146282544447095	LEMD2	LEM domain nuclear envelope protein 2	221496
ENSG00000128709	-0.636662937755783	3.44776245009498	22.4564247656208	9.14016455476812e-06	0.000147999944701591	HOXD9	homeobox D9	3235
ENSG00000029993	-0.269669141835676	6.55433700052539	22.4466260560353	9.17665478715927e-06	0.000148416810211058	HMGB3	high mobility group box 3	3149
ENSG00000198715	-0.413823735877987	4.9694073659299	22.4333045170743	9.22650430121116e-06	0.000149048511588688	GLMP	glycosylated lysosomal membrane protein	112770
ENSG00000172888	0.28696510724458	6.12445568801456	22.4112673401649	9.30957988209908e-06	0.000150214856695739	ZNF621	zinc finger protein 621	285268
ENSG00000165655	-0.227964415206837	7.93681194246651	22.3883626508654	9.39674099650651e-06	0.000151444325138562	ZNF503	zinc finger protein 503	84858
ENSG00000089685	0.241963917683413	7.60753751919983	22.3820279326403	9.42099478935519e-06	0.000151658251783886	BIRC5	baculoviral IAP repeat containing 5	332
ENSG00000108819	-0.275686283302741	6.48025117620296	22.3535763073321	9.5307239062275e-06	0.000153246051912473	PPP1R9B	protein phosphatase 1 regulatory subunit 9B	84687
ENSG00000141378	0.38571519554744	4.98911127581482	22.3462367043956	9.55924307043511e-06	0.000153525889870756	PTRH2	peptidyl-tRNA hydrolase 2	51651
ENSG00000151348	-0.297768012524592	6.13265170314943	22.3349749467727	9.60317304712365e-06	0.000154052295153161	EXT2	exostosin glycosyltransferase 2	2132
ENSG00000239305	-0.505770365005191	4.21694526378889	22.3161740121862	9.67697488842583e-06	0.000155056121994127	RNF103	ring finger protein 103	7844
ENSG00000180921	-0.579076784363852	3.85177138804513	22.2446771719084	9.96299702034187e-06	0.000159454130758936	FAM83H	family with sequence similarity 83 member H	286077
ENSG00000183423	2.17975701305025	0.318432525791675	22.172921675543	1.02587988674449e-05	0.000163998298561515	LRIT3	leucine rich repeat, Ig-like and transmembrane domains 3	345193
ENSG00000060069	0.43231905305485	4.79268485133711	22.1686595601729	1.02766503573406e-05	0.000164093751139409	CTDP1	CTD phosphatase subunit 1	9150
ENSG00000176890	-0.298908311658473	6.23226533195322	22.1507422897039	1.03520452283471e-05	0.000165106753688141	TYMS	thymidylate synthetase	7298
ENSG00000118705	0.225889561290934	7.66788311418565	22.1471070865028	1.03674112165565e-05	0.000165161111560643	RPN2	ribophorin II	6185
ENSG00000091490	-0.641618403939199	3.48465325781092	22.1391788109011	1.04010053878079e-05	0.000165505399097238	SEL1L3	SEL1L family member 3	23231
ENSG00000015532	-0.408372758735028	4.9828153224824	22.1299260778714	1.04403531750651e-05	0.000165940342985039	XYLT2	xylosyltransferase 2	64132
ENSG00000264522	0.269773862379275	6.37501585628557	22.0879484493783	1.06207966450288e-05	0.00016861430259901	OTUD7B	OTU deubiquitinase 7B	56957
ENSG00000072682	-0.474596644341959	4.41612248912944	22.0830608618011	1.06420136045982e-05	0.00016875716636821	P4HA2	prolyl 4-hydroxylase subunit alpha 2	8974
ENSG00000265972	-0.54190396904627	3.85291690614208	22.0253210861388	1.0895984444671e-05	0.000172586395813986	TXNIP	thioredoxin interacting protein	10628
ENSG00000102805	-0.561239942256342	3.91322117939175	22.005095103155	1.09864158625843e-05	0.000173819445468516	CLN5	CLN5 intracellular trafficking protein	1203
ENSG00000100601	0.419121100940024	4.84906616522784	21.9953400429524	1.10303066912655e-05	0.00017431418308897	ALKBH1	alkB homolog 1, histone H2A dioxygenase	8846
ENSG00000229152	-1.57026616022863	1.17548419133351	21.9871159697531	1.10674491936609e-05	0.000174701266586109	NA	NA	NA
ENSG00000070087	-0.314024664475954	6.1132102396287	21.9769058404799	1.11137403160834e-05	0.000175231713750849	PFN2	profilin 2	5217
ENSG00000100813	0.224274151018516	8.18958337466816	21.9594656059871	1.11932725054149e-05	0.000176284469606375	ACIN1	apoptotic chromatin condensation inducer 1	22985
ENSG00000173698	-1.67352671838391	1.03025175600978	21.9366033599222	1.12984176298982e-05	0.000177698403962707	ADGRG2	adhesion G protein-coupled receptor G2	10149
ENSG00000166747	0.253510162566273	7.01218269350438	21.9336034645133	1.13122895278647e-05	0.000177698403962707	AP1G1	adaptor related protein complex 1 subunit gamma 1	164
ENSG00000162601	0.271771027886836	6.8486806075386	21.9315818692233	1.13216475157242e-05	0.000177698403962707	MYSM1	Myb like, SWIRM and MPN domains 1	114803
ENSG00000113810	0.208422716054907	8.72394283654384	21.9157692240542	1.13951195592668e-05	0.00017864857134233	SMC4	structural maintenance of chromosomes 4	10051
ENSG00000149532	0.231861596335103	7.40162780313114	21.9075177399062	1.14336537939718e-05	0.000179049462814443	CPSF7	cleavage and polyadenylation specific factor 7	79869
ENSG00000143393	0.248568136712705	7.039942221779	21.8810577815946	1.1558127178168e-05	0.000180793717536643	PI4KB	phosphatidylinositol 4-kinase beta	5298
ENSG00000078246	0.359192660633096	5.1985718040705	21.8762725971751	1.15807860519466e-05	0.000180817384506592	TULP3	TUB like protein 3	7289
ENSG00000129625	-0.375723918935921	5.22947466179383	21.8752102139401	1.15858228560914e-05	0.000180817384506592	REEP5	receptor accessory protein 5	7905
ENSG00000198265	0.322062306772063	6.17441310283513	21.8635482171449	1.16412611548438e-05	0.000181315502577658	HELZ	helicase with zinc finger	9931
ENSG00000010219	0.527790608552125	3.94095580749299	21.8629747275974	1.16439944096715e-05	0.000181315502577658	DYRK4	dual specificity tyrosine phosphorylation regulated kinase 4	8798
ENSG00000183010	0.241598540324634	7.52413077707588	21.8526324870629	1.16933989834916e-05	0.00018187975986485	PYCR1	pyrroline-5-carboxylate reductase 1	5831
ENSG00000116962	-0.259993646842971	6.98757817899886	21.8179124886784	1.18608372100565e-05	0.000184276584415411	NID1	nidogen 1	4811
ENSG00000165821	-0.356078892908827	5.43887888341166	21.8085592356982	1.19063636141245e-05	0.000184776060941896	SALL2	spalt like transcription factor 2	6297
ENSG00000167395	0.310107932103193	5.83237170795257	21.7138204679714	1.23777516894435e-05	0.000191875989152182	ZNF646	zinc finger protein 646	9726
ENSG00000169105	-0.531064559412614	3.98205330987231	21.6953814473579	1.24717064285687e-05	0.000193115705371515	CHST14	carbohydrate sulfotransferase 14	113189
ENSG00000104218	0.365727709128274	5.31699059155486	21.6863268381641	1.2518111673617e-05	0.000193617198696526	CSPP1	centrosome and spindle pole associated protein 1	79848
ENSG00000241878	0.347861413358308	5.40418974617486	21.6791391544815	1.25550752159515e-05	0.000193971698973962	PISD	phosphatidylserine decarboxylase	23761
ENSG00000137310	-0.309740906211224	5.80244664362583	21.6465046212234	1.27243189747085e-05	0.000196366808579524	TCF19	transcription factor 19	6941
ENSG00000167543	-0.435632284455168	4.6759292771713	21.6382605211584	1.27674430833492e-05	0.000196747745692027	TP53I13	tumor protein p53 inducible protein 13	90313
ENSG00000115935	-0.483868749975399	4.35915536244678	21.6363434519406	1.27774926068453e-05	0.000196747745692027	WIPF1	WAS/WASL interacting protein family member 1	7456
ENSG00000148341	-0.354461122428766	5.55395686793338	21.6262235464533	1.28306773925506e-05	0.000197234322525967	SH3GLB2	SH3 domain containing GRB2 like, endophilin B2	56904
ENSG00000100614	-0.370104692286946	5.27966109695923	21.6248995406603	1.28376524725488e-05	0.000197234322525967	PPM1A	protein phosphatase, Mg2+/Mn2+ dependent 1A	5494
ENSG00000106261	0.293072760017339	6.43637090825044	21.6109611909306	1.2911318967594e-05	0.000198145708422676	ZKSCAN1	zinc finger with KRAB and SCAN domains 1	7586
ENSG00000144597	0.310256614385076	5.87471861285505	21.5816180793695	1.30678261236396e-05	0.000200324988257169	EAF1	ELL associated factor 1	85403
ENSG00000145868	0.359987019189485	5.28321682909089	21.5473041736981	1.32533226913566e-05	0.000202943340369199	FBXO38	F-box protein 38	81545
ENSG00000080823	0.378709009056935	5.14467950188717	21.51434114397	1.34340665207709e-05	0.00020518283025725	MOK	MOK protein kinase	5891
ENSG00000185947	0.434175630650503	4.62091556814085	21.5128556152983	1.34422714438878e-05	0.00020518283025725	ZNF267	zinc finger protein 267	10308
ENSG00000132846	0.393871426187653	4.80971145533364	21.5125174412112	1.34441399784833e-05	0.00020518283025725	ZBED3	zinc finger BED-type containing 3	84327
ENSG00000258890	0.276980390683063	6.3834774088743	21.5051143839453	1.34851115362317e-05	0.000205580971896725	CEP95	centrosomal protein 95	90799
ENSG00000065328	0.229562579503764	7.56703630160882	21.4959056451779	1.3536255702177e-05	0.000206133146370969	MCM10	minichromosome maintenance 10 replication initiation factor	55388
ENSG00000178761	-0.344881164056614	5.42584448766502	21.4929535363436	1.3552693520139e-05	0.000206156170594889	FAM219B	family with sequence similarity 219 member B	57184
ENSG00000083896	0.252177173757154	6.89669463650745	21.4895436119111	1.3571706075783e-05	0.000206218266577245	YTHDC1	YTH N6-methyladenosine RNA binding protein C1	91746
ENSG00000186352	1.29639982087132	1.29555849005936	21.4518171932945	1.37838947491125e-05	0.000209212257444772	ANKRD37	ankyrin repeat domain 37	353322
ENSG00000224886	1.12670930446348	1.74484026953597	21.4251084790469	1.3936175153964e-05	0.000211291384441878	NA	NA	NA
ENSG00000171853	0.349939611818964	5.35994922540899	21.3995604877506	1.40834565026311e-05	0.000213290242559584	TRAPPC12	trafficking protein particle complex subunit 12	51112
ENSG00000186350	-0.452848738723619	4.65403467476405	21.3762181571015	1.42194215017733e-05	0.000214998642742542	RXRA	retinoid X receptor alpha	6256
ENSG00000166851	0.26495330197258	6.74699733093101	21.3748566577174	1.42273935321954e-05	0.000214998642742542	PLK1	polo like kinase 1	5347
ENSG00000188487	0.972662593135923	2.00093224312513	21.3673680583611	1.42713239893147e-05	0.00021542680539936	INSC	INSC spindle orientation adaptor protein	387755
ENSG00000171824	0.254490589823598	6.77402988999813	21.3553879495834	1.43418932836552e-05	0.000216255709643936	EXOSC10	exosome component 10	5394
ENSG00000140836	-0.519158440305175	4.26188939421985	21.3356004402121	1.44592390836555e-05	0.000217787361203325	ZFHX3	zinc finger homeobox 3	463
ENSG00000273270	-1.21865603289734	1.7853879859627	21.327590373346	1.45070214337317e-05	0.000218269041440852	NA	NA	NA
ENSG00000134569	-0.460560903694956	4.64954520036229	21.2948295650891	1.4704145234144e-05	0.000220946980028853	LRP4	LDL receptor related protein 4	4038
ENSG00000141644	0.291015198254155	5.98325331526035	21.2927086778304	1.47170012761761e-05	0.000220946980028853	MBD1	methyl-CpG binding domain protein 1	4152
ENSG00000168397	0.296942049167936	6.09332460086117	21.253087731662	1.49593052482441e-05	0.000224340851345003	ATG4B	autophagy related 4B cysteine peptidase	23192
ENSG00000025293	0.359383925550973	5.26671239295034	21.2503261131625	1.49763462392271e-05	0.000224352813726903	PHF20	PHD finger protein 20	51230
ENSG00000182872	0.253649231821332	6.84762051715012	21.2115588982929	1.52176831996817e-05	0.000227721170481044	RBM10	RNA binding motif protein 10	8241
ENSG00000168028	0.196894909915026	10.1456869397371	21.202278039696	1.52760501575399e-05	0.000228347191315953	RPSA	ribosomal protein SA	3921
ENSG00000131471	1.15227641015975	1.510141259654	21.1760160316931	1.54424613588267e-05	0.000230585163554718	AOC3	amine oxidase copper containing 3	8639
ENSG00000100335	0.242258077398481	7.03104270137682	21.1730891053334	1.54611231416151e-05	0.000230614506298044	MIEF1	mitochondrial elongation factor 1	54471
ENSG00000111602	-0.243563169386306	7.05255475941524	21.1640707357322	1.55187692755155e-05	0.000231224639949752	TIMELESS	timeless circadian regulator	8914
ENSG00000185090	-0.350011158219938	5.52023140361845	21.1550042299489	1.55769458972452e-05	0.000231841354237878	MANEAL	mannosidase endo-alpha like	149175
ENSG00000140526	-0.321814013985743	5.7370091216663	21.1467395953201	1.56301725654096e-05	0.000232383146903592	ABHD2	abhydrolase domain containing 2, acylglycerol lipase	11057
ENSG00000110619	0.231185736821319	7.26316922433782	21.0957785968436	1.59625343547296e-05	0.000237069381190887	CARS1	cysteinyl-tRNA synthetase 1	833
ENSG00000139998	-0.515734882172981	4.2282525708474	21.0593977729017	1.62042448926512e-05	0.000240400677182919	RAB15	RAB15, member RAS oncogene family	376267
ENSG00000026950	0.769438424835988	2.69155538065463	21.0486612692522	1.62762939842085e-05	0.000241110387128676	BTN3A1	butyrophilin subfamily 3 member A1	11119
ENSG00000049656	0.255615088034325	6.64109547381126	21.0470706358345	1.62869961765895e-05	0.000241110387128676	CLPTM1L	CLPTM1 like	81037
ENSG00000057252	-0.32426211329735	5.64735203210388	21.0350232339069	1.63682895185787e-05	0.000242054405600223	SOAT1	sterol O-acyltransferase 1	6646
ENSG00000088205	0.240137587095307	7.25181628390287	21.0275645426814	1.64188282116487e-05	0.000242542091186408	DDX18	DEAD-box helicase 18	8886
ENSG00000173992	-0.497843382396806	4.13990410649425	20.9995545226089	1.66100559915026e-05	0.000245104800592558	CCS	copper chaperone for superoxide dismutase	9973
ENSG00000187097	-0.528521310079197	3.9550055236143	20.9819292474296	1.67315584318046e-05	0.000246634242326665	ENTPD5	ectonucleoside triphosphate diphosphohydrolase 5 (inactive)	957
ENSG00000112294	-0.452632519540334	4.45831335373787	20.9647115171082	1.68511340090998e-05	0.000247994427355204	ALDH5A1	aldehyde dehydrogenase 5 family member A1	7915
ENSG00000142528	0.31774645460118	5.69487072319913	20.9634767889631	1.68597427806644e-05	0.000247994427355204	ZNF473	zinc finger protein 473	25888
ENSG00000119681	0.698126577372156	3.10970300045584	20.9597577467059	1.68857000226598e-05	0.000248112009269124	LTBP2	latent transforming growth factor beta binding protein 2	4053
ENSG00000157106	0.239563678978347	7.3711655908732	20.9425808949045	1.70061210005099e-05	0.000249615880190268	SMG1	SMG1 nonsense mediated mRNA decay associated PI3K related kinase	23049
ENSG00000078808	0.30231112212291	5.96796370174054	20.9343673452442	1.70640151123884e-05	0.000250187995686237	SDF4	stromal cell derived factor 4	51150
ENSG00000113583	-0.311713304831186	5.82104628955679	20.9303920304553	1.70921083023098e-05	0.000250187995686237	C5orf15	chromosome 5 open reading frame 15	56951
ENSG00000227057	0.274600635415879	6.37762822472054	20.9293556401528	1.70994401917034e-05	0.000250187995686237	WDR46	WD repeat domain 46	9277
ENSG00000233822	1.04829137348325	1.67202740907697	20.8951279506753	1.73434082086523e-05	0.000253489052040112	H2BC15	H2B clustered histone 15	8341
ENSG00000074621	-0.50691106867372	4.00427283915206	20.8890326948506	1.73872280270938e-05	0.000253860881089027	SLC24A1	solute carrier family 24 member 1	9187
ENSG00000123684	-0.282459116805231	6.28863100469577	20.8677931145251	1.7540814547331e-05	0.00025583287278536	LPGAT1	lysophosphatidylglycerol acyltransferase 1	9926
ENSG00000185359	0.257413709720674	6.65609974993942	20.8518604449388	1.76569413150856e-05	0.000257254929793209	HGS	hepatocyte growth factor-regulated tyrosine kinase substrate	9146
ENSG00000095787	0.216848514758141	7.70149246929789	20.8455614639946	1.77030698294167e-05	0.000257655216526769	WAC	WW domain containing adaptor with coiled-coil	51322
ENSG00000196705	0.424597493200577	4.74896362242702	20.8350208822322	1.77805376958854e-05	0.000258510301742704	ZNF431	zinc finger protein 431	170959
ENSG00000104859	0.287518221603993	6.37607534472135	20.7772558222553	1.82113149764924e-05	0.000264494934232716	CLASRP	CLK4 associating serine/arginine rich protein	11129
ENSG00000213625	-0.497777307829348	4.23850288573007	20.7647240329248	1.83061778967729e-05	0.000265406529747639	LEPROT	leptin receptor overlapping transcript	54741
ENSG00000136021	0.271041858280839	6.37914558171753	20.7638895834254	1.8312512514444e-05	0.000265406529747639	SCYL2	SCY1 like pseudokinase 2	55681
ENSG00000185379	-0.458662179792796	4.45828729310196	20.7401682181482	1.84935362904436e-05	0.000267749185789944	RAD51D	RAD51 paralog D	5892
ENSG00000204120	0.249904009302474	6.97106642317686	20.7367354083748	1.8519884947239e-05	0.00026784989622122	GIGYF2	GRB10 interacting GYF protein 2	26058
ENSG00000131848	0.87447538866453	2.23861456086102	20.7339528242584	1.85412711006515e-05	0.000267878699207321	ZSCAN5A	zinc finger and SCAN domain containing 5A	79149
ENSG00000124370	0.653965469020987	3.08466995066135	20.7262812577661	1.86003642147193e-05	0.000268326434449407	MCEE	methylmalonyl-CoA epimerase	84693
ENSG00000187244	-0.706196567788387	3.27499156448715	20.7248882321073	1.86111152767544e-05	0.000268326434449407	BCAM	basal cell adhesion molecule (Lutheran blood group)	4059
ENSG00000204673	0.280320761173257	6.14841724197264	20.7199217214759	1.86494977350799e-05	0.000268599439746531	AKT1S1	AKT1 substrate 1	84335
ENSG00000078114	-0.515668762190752	4.00706059353589	20.6968673870763	1.88287363521866e-05	0.000270898444267085	NEBL	nebulette	10529
ENSG00000175197	0.49772681388685	3.87854193244398	20.6881696880035	1.88968170315657e-05	0.000271595043537967	DDIT3	DNA damage inducible transcript 3	1649
ENSG00000077463	0.382725506298723	4.91839608881354	20.6707244768375	1.90341324353957e-05	0.000273284238251232	SIRT6	sirtuin 6	51548
ENSG00000198156	1.43825019680577	1.21393456488663	20.6360044944471	1.93104834374065e-05	0.000276964067743986	NPIPB6	nuclear pore complex interacting protein family member B6	728741
ENSG00000009954	0.215263726269961	8.24167542451895	20.6287806922619	1.9368497405652e-05	0.000277494984407993	BAZ1B	bromodomain adjacent to zinc finger domain 1B	9031
ENSG00000131368	-0.326928269899862	5.65017219474997	20.6263967880968	1.93876817226841e-05	0.000277494984407993	MRPS25	mitochondrial ribosomal protein S25	64432
ENSG00000047578	0.412102516736757	4.70845047849182	20.6218632345754	1.94242191426745e-05	0.000277730139543085	KATNIP	katanin interacting protein	23247
ENSG00000204209	0.279429330614507	6.19227503455643	20.5941195129957	1.96493630301782e-05	0.000280658740613053	DAXX	death domain associated protein	1616
ENSG00000197748	0.733152736094943	2.6782761739466	20.5850422567447	1.97236074168307e-05	0.000281402579574618	CFAP43	cilia and flagella associated protein 43	80217
ENSG00000116350	0.214825919125961	7.90332708250122	20.5821332788307	1.97474614236921e-05	0.000281402579574618	SRSF4	serine and arginine rich splicing factor 4	6429
ENSG00000196449	0.360861291658046	5.22248174886981	20.5801643587362	1.97636236658326e-05	0.000281402579574618	YRDC	yrdC N6-threonylcarbamoyltransferase domain containing	79693
ENSG00000170315	-0.199793655326685	9.77680977381922	20.5778139217432	1.97829354740048e-05	0.000281402579574618	UBB	ubiquitin B	7314
ENSG00000058272	0.288361107590756	6.16652166090966	20.5725249322159	1.98264622010335e-05	0.000281731580165304	PPP1R12A	protein phosphatase 1 regulatory subunit 12A	4659
ENSG00000152332	0.27489250369807	6.34534867226966	20.561332914216	1.99188940218208e-05	0.000282754125621161	UHMK1	U2AF homology motif kinase 1	127933
ENSG00000066279	0.230817073708423	7.4082128795422	20.5418577198133	2.00807922749704e-05	0.000284759653903379	ASPM	assembly factor for spindle microtubules	259266
ENSG00000158691	0.356909652606728	5.13604301800247	20.5063390482837	2.03795544961332e-05	0.000288687764263465	ZSCAN12	zinc finger and SCAN domain containing 12	9753
ENSG00000100242	-0.315585807421696	6.08219202388763	20.5039723352253	2.03996236262253e-05	0.000288687764263465	SUN2	Sad1 and UNC84 domain containing 2	25777
ENSG00000143442	0.247920594860469	6.82989996705985	20.4991004930414	2.04409996277441e-05	0.000288687764263465	POGZ	pogo transposable element derived with ZNF domain	23126
ENSG00000166189	-0.436168660190637	4.64292825662073	20.4990532587424	2.04414012054495e-05	0.000288687764263465	HPS6	HPS6 biogenesis of lysosomal organelles complex 2 subunit 3	79803
ENSG00000118482	0.280910765821039	6.4596086154887	20.4843217249381	2.05670428419213e-05	0.000290165470615544	PHF3	PHD finger protein 3	23469
ENSG00000125484	0.235715845651681	7.20563544826115	20.449494088758	2.08672474303366e-05	0.000294100430110009	GTF3C4	general transcription factor IIIC subunit 4	9329
ENSG00000183291	0.242925736956015	6.97063137898619	20.4459823168081	2.08977670017178e-05	0.00029417595444478	SELENOF	selenoprotein F	9403
ENSG00000184897	-0.228588964813331	7.36104960817878	20.4439783604526	2.0915203248246e-05	0.00029417595444478	H1-10	H1.10 linker histone	8971
ENSG00000099942	0.232890886909094	7.24277887163974	20.4223008566024	2.11047763927323e-05	0.000296540357615888	CRKL	CRK like proto-oncogene, adaptor protein	1399
ENSG00000179141	1.50105287820812	0.689858688621571	20.4123124990052	2.11927199896418e-05	0.00029747342326924	NA	NA	NA
ENSG00000205730	-0.445131029709214	4.4724089625113	20.383402590293	2.144939074198e-05	0.000300770543074343	ITPRIPL2	ITPRIP like 2	162073
ENSG00000171848	-0.238693690713987	7.1297441321196	20.3595876101843	2.1663227830702e-05	0.000303460956184235	RRM2	ribonucleotide reductase regulatory subunit M2	6241
ENSG00000137497	0.236126066759236	7.24532259201034	20.3475725630789	2.17719430570963e-05	0.000304674850561919	NUMA1	nuclear mitotic apparatus protein 1	4926
ENSG00000151208	-0.253254904701935	6.82368033493651	20.3300725452352	2.1931292478657e-05	0.000306594141412156	DLG5	discs large MAGUK scaffold protein 5	9231
ENSG00000198689	-0.378454516265737	5.0033554827266	20.2809400043888	2.2385119970104e-05	0.000312622120350937	SLC9A6	solute carrier family 9 member A6	10479
ENSG00000166548	-0.611795090324014	3.3813180566103	20.2670590944681	2.25150769826623e-05	0.000314119437661143	TK2	thymidine kinase 2	7084
ENSG00000242259	-0.486161869695211	4.21955808015231	20.2597372483929	2.25839385347626e-05	0.00031476221901326	C22orf39	chromosome 22 open reading frame 39	128977
ENSG00000161013	-0.285018164489086	6.1773224080558	20.2488236491029	2.26869826427493e-05	0.000315879641392795	MGAT4B	alpha-1,3-mannosyl-glycoprotein 4-beta-N-acetylglucosaminyltransferase B	11282
ENSG00000081307	0.298896684807024	5.83969969023292	20.2436071288371	2.27364067124426e-05	0.000316248992459473	UBA5	ubiquitin like modifier activating enzyme 5	79876
ENSG00000146247	0.250812107268902	6.8460310522316	20.1594244468884	2.35494920256419e-05	0.000327228957603788	PHIP	pleckstrin homology domain interacting protein	55023
ENSG00000168813	0.278952716220258	6.10165634601712	20.1363041316355	2.37779944093815e-05	0.000330072018876762	ZNF507	zinc finger protein 507	22847
ENSG00000183258	0.268196363156441	6.3820593462495	20.1268416609437	2.38721702868419e-05	0.000331046602411507	DDX41	DEAD-box helicase 41	51428
ENSG00000148700	-0.347496623422478	5.29878989263977	20.0625329606495	2.45224544611765e-05	0.000339223178833045	ADD3	adducin 3	120
ENSG00000133111	-0.500439139055199	4.01617830529431	20.0614463566073	2.45335973017819e-05	0.000339223178833045	RFXAP	regulatory factor X associated protein	5994
ENSG00000173638	-0.274972661758348	6.49690580185346	20.0612634779429	2.45354731866647e-05	0.000339223178833045	SLC19A1	solute carrier family 19 member 1	6573
ENSG00000121621	0.384961240652066	4.88864555401774	20.0558830251302	2.45907294590221e-05	0.000339647155288014	KIF18A	kinesin family member 18A	81930
ENSG00000164080	0.269943245126863	6.45530473659882	20.0310717757998	2.48471973971213e-05	0.000342846643805235	RAD54L2	RAD54 like 2	23132
ENSG00000152464	0.377123415579517	4.95888007253605	20.0257304344217	2.49027685364266e-05	0.000343270498029066	RPP38	ribonuclease P/MRP subunit p38	10557
ENSG00000160049	-0.22069420902749	7.58991898765732	20.0137349548661	2.5028035525176e-05	0.000344653266873112	DFFA	DNA fragmentation factor subunit alpha	1676
ENSG00000100578	0.312274687178935	5.51428362772574	19.9926293327003	2.52500141259441e-05	0.000347363740146952	KIAA0586	KIAA0586	9786
ENSG00000068323	0.30329244914748	5.65838210980991	19.9828404038148	2.53536557475757e-05	0.000348442480781608	TFE3	transcription factor binding to IGHM enhancer 3	7030
ENSG00000280187	-0.837290273948131	2.51483050992324	19.9790974577165	2.53934002554938e-05	0.000348641793567475	NA	NA	NA
ENSG00000170458	2.12107466447817	0.221159369136111	19.9675182506349	2.5516760452944e-05	0.000349823130819315	CD14	CD14 molecule	929
ENSG00000151135	0.311887488244865	5.67758552647327	19.9644465567431	2.55495883745826e-05	0.000349823130819315	TMEM263	transmembrane protein 263	90488
ENSG00000166348	0.281280172990928	6.08785368292873	19.9639007911837	2.55554256441275e-05	0.000349823130819315	USP54	ubiquitin specific peptidase 54	159195
ENSG00000176994	0.266819825969758	6.39714318768417	19.9407297385224	2.58045227783642e-05	0.000352820880321202	SMCR8	SMCR8-C9orf72 complex subunit	140775
ENSG00000142186	0.266469815600617	6.40727390187429	19.9387882520754	2.58255075300272e-05	0.000352820880321202	SCYL1	SCY1 like pseudokinase 1	57410
ENSG00000181472	0.296748107638198	5.9051560790508	19.9107348045235	2.61306929643975e-05	0.000356637481446895	ZBTB2	zinc finger and BTB domain containing 2	57621
ENSG00000241399	-0.6973144111886	3.05699232132097	19.9076287752773	2.61647099064869e-05	0.000356749233196838	CD302	CD302 molecule	9936
ENSG00000159556	0.400877240196881	4.84872980521525	19.9022141833156	2.6224118969365e-05	0.000357206638269101	ISL2	ISL LIM homeobox 2	64843
ENSG00000293434	-0.441569515618598	4.27813838008584	19.8824590372478	2.64420522354805e-05	0.000359683530198493	NA	NA	NA
ENSG00000114648	0.298218754332212	5.98873078165746	19.8768767229825	2.65039717371969e-05	0.000359683530198493	KLHL18	kelch like family member 18	23276
ENSG00000115159	-0.363298952750652	5.17352515176266	19.876425559362	2.65089825919707e-05	0.000359683530198493	GPD2	glycerol-3-phosphate dehydrogenase 2	2820
ENSG00000107779	-0.347191586832195	5.26704052192272	19.8763227955104	2.65101240763152e-05	0.000359683530198493	BMPR1A	bone morphogenetic protein receptor type 1A	657
ENSG00000146802	-0.511556634619623	4.04902878869794	19.8577829317689	2.6716891555878e-05	0.000362133175829035	TMEM168	transmembrane protein 168	64418
ENSG00000188290	-0.277618365138754	6.47107041109407	19.8196084900284	2.71478762534908e-05	0.000367614183150211	HES4	hes family bHLH transcription factor 4	57801
ENSG00000187741	-0.267811833256687	6.71808372388375	19.7843881053966	2.75518531252016e-05	0.000372719094383237	FANCA	FA complementation group A	2175
ENSG00000157500	-0.304296900510048	5.88971901615025	19.7738864423464	2.76734998369012e-05	0.000373998414625518	APPL1	adaptor protein, phosphotyrosine interacting with PH domain and leucine zipper 1	26060
ENSG00000100034	-0.259400001828529	6.56128510982048	19.7617889450871	2.78143170564894e-05	0.000375534063718701	PPM1F	protein phosphatase, Mg2+/Mn2+ dependent 1F	9647
ENSG00000162433	-0.316023418811552	5.68940777070766	19.7372063605872	2.81027383745953e-05	0.000379057639091709	AK4	adenylate kinase 4	205
ENSG00000291171	0.464313852082597	4.20052134857319	19.722496974516	2.8276789441212e-05	0.000381033186109288	EP400P1	EP400 pseudogene 1	347918
ENSG00000177479	0.217099929505723	7.68601491749534	19.7096621640173	2.84295651336229e-05	0.000382718473319297	ARIH2	ariadne RBR E3 ubiquitin protein ligase 2	10425
ENSG00000101868	0.249318302718921	6.71827250626608	19.6917768398075	2.86438755706879e-05	0.000385169169028159	POLA1	DNA polymerase alpha 1, catalytic subunit	5422
ENSG00000198805	0.27866030339677	6.28449572785176	19.6898233347424	2.86673838517918e-05	0.000385169169028159	PNP	purine nucleoside phosphorylase	4860
ENSG00000273199	1.19842173341073	1.27114609013436	19.6784515379975	2.88046255014795e-05	0.000386637014019859	NA	NA	NA
ENSG00000172530	0.375031095220549	4.87153402918513	19.647597214151	2.91804090195503e-05	0.000391300785803912	BANP	BTG3 associated nuclear protein	54971
ENSG00000068308	0.252615971966728	6.68219891633788	19.6396868124705	2.92775618080136e-05	0.000391947045239279	OTUD5	OTU deubiquitinase 5	55593
ENSG00000101347	-0.309983621124059	5.77105713167431	19.639053281975	2.92853569857324e-05	0.000391947045239279	SAMHD1	SAM and HD domain containing deoxynucleoside triphosphate triphosphohydrolase 1	25939
ENSG00000165494	0.313065514894882	5.81651438707892	19.6241351392397	2.94695333516555e-05	0.00039379957110405	PCF11	PCF11 cleavage and polyadenylation factor subunit	51585
ENSG00000158301	-0.286285029163662	6.05309109772228	19.6232259750527	2.94807961570799e-05	0.00039379957110405	GPRASP2	G protein-coupled receptor associated sorting protein 2	114928
ENSG00000160959	0.278895457145063	6.06655219221896	19.6150145667053	2.95827206271775e-05	0.000394779263094277	LRRC14	leucine rich repeat containing 14	9684
ENSG00000145817	0.349064063117977	5.21935393870309	19.6029953752968	2.97325634449782e-05	0.000396022716462174	YIPF5	Yip1 domain family member 5	81555
ENSG00000141560	-0.333539823108979	5.41642811841758	19.6005095584241	2.97636513501428e-05	0.000396022716462174	FN3KRP	fructosamine 3 kinase related protein	79672
ENSG00000205927	0.523071449417871	3.86252983506058	19.5988273331762	2.97847084179194e-05	0.000396022716462174	OLIG2	oligodendrocyte transcription factor 2	10215
ENSG00000159128	-0.387238064641003	5.03176796840498	19.598357833053	2.97905880686504e-05	0.000396022716462174	IFNGR2	interferon gamma receptor 2	3460
ENSG00000101098	-0.315874852064171	5.82368426448225	19.5810466008189	3.00082160930556e-05	0.000398532192958927	RIMS4	regulating synaptic membrane exocytosis 4	140730
ENSG00000182809	-0.944270595867955	2.09913472419506	19.5693115882452	3.01566722687453e-05	0.000400119075289059	CRIP2	cysteine rich protein 2	1397
ENSG00000214654	-0.507229233768903	3.8709568438439	19.5432577959945	3.04889780835846e-05	0.000403936937003559	B3GALT9	beta-1,3-galactosyltransferase 9	100288842
ENSG00000112584	0.357470257315891	5.17598132437972	19.5421716983304	3.05029123439554e-05	0.000403936937003559	FAM120B	family with sequence similarity 120 member B	84498
ENSG00000137558	0.930448132084235	2.01534543979023	19.538690275288	3.05476219809597e-05	0.00040414152758718	PI15	peptidase inhibitor 15	51050
ENSG00000072042	-0.297362137688417	5.88920557991906	19.5351929056562	3.05926042940131e-05	0.000404349330630535	RDH11	retinol dehydrogenase 11	51109
ENSG00000180376	0.327291949663471	5.22928255143773	19.5032047876268	3.10072030767405e-05	0.000409437369881395	CCDC66	coiled-coil domain containing 66	285331
ENSG00000146263	0.281930312702932	6.09188233027997	19.4694307715941	3.14512265124713e-05	0.000414903859207501	MMS22L	MMS22 like, DNA repair protein	253714
ENSG00000135334	0.268041882656688	6.24474436645755	19.4404993488693	3.18367850368096e-05	0.000419382343345111	AKIRIN2	akirin 2	55122
ENSG00000173207	0.319362755002011	5.43684588464335	19.4372494518667	3.18803979663463e-05	0.000419382343345111	CKS1B	CDC28 protein kinase regulatory subunit 1B	1163
ENSG00000107937	0.218464083674295	7.46296107640546	19.4353189713284	3.19063337013186e-05	0.000419382343345111	GTPBP4	GTP binding protein 4	23560
ENSG00000116260	-0.338154399256662	5.49467375058	19.4348850441805	3.19121664390176e-05	0.000419382343345111	QSOX1	quiescin sulfhydryl oxidase 1	5768
ENSG00000157502	0.823842266485354	2.33946956549845	19.4271016016478	3.20169759967997e-05	0.000420359764703229	PWWP3B	PWWP domain containing 3B	139221
ENSG00000228716	-0.210429377043533	7.91077850354291	19.4218508779325	3.20878806818791e-05	0.000420890605867155	DHFR	dihydrofolate reductase	1719
ENSG00000110583	-0.316071926021374	5.70946169928619	19.4143663810649	3.21892291415405e-05	0.000421819386055937	NAA40	N-alpha-acetyltransferase 40, NatD catalytic subunit	79829
ENSG00000185262	0.311798999364583	5.73837502290306	19.3857560800385	3.25796899995013e-05	0.000426531448600106	UBALD2	UBA like domain containing 2	283991
ENSG00000161011	-0.226616828495605	7.37175056193489	19.3694918005947	3.28038269227905e-05	0.00042905914531968	SQSTM1	sequestosome 1	8878
ENSG00000182093	-0.572600945213242	3.77924259226897	19.3503656326842	3.3069434302505e-05	0.000432123960819489	GET1	guided entry of tail-anchored proteins factor 1	7485
ENSG00000157851	-0.315577980760178	5.67862968509422	19.3467522784132	3.31198613552662e-05	0.000432373842191812	DPYSL5	dihydropyrimidinase like 5	56896
ENSG00000173451	0.722350322441022	2.60697733867678	19.3403998284821	3.32087064146002e-05	0.000433124318223284	THAP2	THAP domain containing 2	83591
ENSG00000168040	0.317494623061606	5.55418957899206	19.3234202804474	3.34473871663591e-05	0.000435825765605426	FADD	Fas associated via death domain	8772
ENSG00000115419	0.275378829281252	6.09649557052457	19.2922951340035	3.38895055377275e-05	0.000441170452862481	GLS	glutaminase	2744
ENSG00000148396	0.229873023645847	7.28744585284572	19.270534143615	3.42021780974124e-05	0.00044482154791098	SEC16A	SEC16 homolog A, endoplasmic reticulum export factor	9919
ENSG00000165660	0.307599801261852	5.60500324058053	19.2537005780184	3.44460860693896e-05	0.000447572286726631	ABRAXAS2	abraxas 2, BRISC complex subunit	23172
ENSG00000092847	-0.314633001903359	5.70654054998008	19.2386256296496	3.46660315930732e-05	0.000450006793574743	AGO1	argonaute RISC component 1	26523
ENSG00000116138	-0.443976354456115	4.24645909304162	19.205451218369	3.51551540625423e-05	0.000455855973739639	DNAJC16	DnaJ heat shock protein family (Hsp40) member C16	23341
ENSG00000090889	0.248753397937203	6.50160491181443	19.2036018783703	3.51826287291091e-05	0.000455855973739639	KIF4A	kinesin family member 4A	24137
ENSG00000185591	0.228286857388802	7.09856478802917	19.1858664066333	3.54472398001758e-05	0.000458483025589335	SP1	Sp1 transcription factor	6667
ENSG00000154380	-0.201548888286931	8.14668640381798	19.1855638423544	3.54517717440928e-05	0.000458483025589335	ENAH	ENAH actin regulator	55740
ENSG00000204536	-0.352220144086438	5.38415444495873	19.1589646293623	3.58525257958317e-05	0.000463232073238566	CCHCR1	coiled-coil alpha-helical rod protein 1	54535
ENSG00000253293	-0.308244524438241	5.73950577117939	19.1394210422415	3.6149945383405e-05	0.000466638360407093	HOXA10	homeobox A10	3206
ENSG00000104957	0.317427140579964	5.4965536051799	19.1366441779282	3.61924099620726e-05	0.000466750295421239	YJU2B	YJU2 splicing factor homolog B	81576
ENSG00000133597	-0.318035962302054	5.67455438416042	19.1124888564394	3.6563971865562e-05	0.000471102219596215	ADCK2	aarF domain containing kinase 2	90956
ENSG00000142684	0.360186735934266	5.01757810226043	19.0657158273074	3.7294642872936e-05	0.000479772268352312	ZNF593	zinc finger protein 593	51042
ENSG00000129460	0.325041181405729	5.40374627606644	19.0649736025834	3.7306357964841e-05	0.000479772268352312	NGDN	neuroguidin	25983
ENSG00000130811	0.23569839172262	7.22017083385362	19.0386102695177	3.7724935527163e-05	0.000484704008838303	EIF3G	eukaryotic translation initiation factor 3 subunit G	8666
ENSG00000260916	-0.938961166851776	2.06681190611247	19.0222884292169	3.79865008153913e-05	0.000487611105262254	CCPG1	cell cycle progression 1	9236
ENSG00000173898	-0.254199513367154	6.59075513600289	18.9845666783719	3.85981741491988e-05	0.000495002768197525	SPTBN2	spectrin beta, non-erythrocytic 2	6712
ENSG00000158850	0.30009073888177	5.6933737710204	18.9747257889285	3.87594087826715e-05	0.000496293847898492	B4GALT3	beta-1,4-galactosyltransferase 3	8703
ENSG00000049239	-0.445472751953796	4.29192124278246	18.97403753651	3.87707111122555e-05	0.000496293847898492	H6PD	hexose-6-phosphate dehydrogenase/glucose 1-dehydrogenase	9563
ENSG00000142949	-0.24424326690509	7.03964010746776	18.9519440359011	3.91353332171711e-05	0.000500497428144044	PTPRF	protein tyrosine phosphatase receptor type F	5792
ENSG00000225470	-0.314572975320097	5.70103422776242	18.9463569639227	3.92280977074477e-05	0.000501219690596917	JPX	JPX transcript, XIST activator	554203
ENSG00000057019	-0.406730633526069	4.78651535817483	18.9367933433781	3.93874119594166e-05	0.000502349200428193	DCBLD2	discoidin, CUB and LCCL domain containing 2	131566
ENSG00000160888	0.300224435174205	5.7542036158414	18.9366838322565	3.93892400857032e-05	0.000502349200428193	IER2	immediate early response 2	9592
ENSG00000165410	-0.2977574667528	5.77357063393905	18.934373996871	3.94278197215781e-05	0.000502377348703354	CFL2	cofilin 2	1073
ENSG00000162086	0.498446260731034	3.87345766675885	18.9168290187472	3.97221340147264e-05	0.000505577506451143	ZNF75A	zinc finger protein 75A	7627
ENSG00000167323	-0.319637427825709	5.58823649738326	18.915045149776	3.97521844776963e-05	0.000505577506451143	STIM1	stromal interaction molecule 1	6786
ENSG00000197579	0.336462368383097	5.15771303203518	18.9114717944727	3.98124504143923e-05	0.000505878164787108	TOPORS	TOP1 binding arginine/serine rich protein, E3 ubiquitin ligase	10210
ENSG00000160679	0.210652203671438	7.47580104910192	18.8682634300911	4.05486612720962e-05	0.000514759291810839	CHTOP	chromatin target of PRMT1	26097
ENSG00000198830	-0.204089337939787	8.05883967252868	18.8619578610556	4.06572649633525e-05	0.000515664043777617	HMGN2	high mobility group nucleosomal binding domain 2	3151
ENSG00000225733	-0.275202104053548	6.09788764053101	18.831008009502	4.11946848876882e-05	0.000522000906118118	FGD5-AS1	FGD5 antisense RNA 1	100505641
ENSG00000099954	0.300377288027493	5.88222909828912	18.8244374693261	4.13097147541791e-05	0.000522978716942916	CECR2	CECR2 histone acetyl-lysine reader	27443
ENSG00000105821	0.276647847912516	6.17152743400921	18.8172332447317	4.14362184222305e-05	0.000524099861582279	DNAJC2	DnaJ heat shock protein family (Hsp40) member C2	27000
ENSG00000205060	-0.276153115823901	6.06734945637111	18.8000496696857	4.173956794309e-05	0.000527115874695906	SLC35B4	solute carrier family 35 member B4	84912
ENSG00000168538	-0.355430585573648	5.18782331722432	18.7994047873783	4.17509967359775e-05	0.000527115874695906	TRAPPC11	trafficking protein particle complex subunit 11	60684
ENSG00000072518	0.273362865023093	6.12952323693396	18.7832642611514	4.20380952257444e-05	0.000530255864162541	MARK2	microtubule affinity regulating kinase 2	2011
ENSG00000147133	0.3047803090611	5.65395471066468	18.780598859999	4.20857009498463e-05	0.000530371990437297	TAF1	TATA-box binding protein associated factor 1	6872
ENSG00000104177	0.302657551897615	5.54026718857125	18.7582378111762	4.24872747017948e-05	0.000534944610921777	MYEF2	myelin expression factor 2	50804
ENSG00000135535	-0.240141075260788	6.90125221749037	18.7529880260296	4.25821238585089e-05	0.000535384425188962	CD164	CD164 molecule	8763
ENSG00000151779	0.293645670889241	5.7461556684588	18.7520148217052	4.25997309066514e-05	0.000535384425188962	NBAS	NBAS subunit of NRZ tethering complex	51594
ENSG00000234127	0.260973921554571	6.30475151500263	18.7154604703564	4.32665206088172e-05	0.000543174210149185	TRIM26	tripartite motif containing 26	7726
ENSG00000165733	0.21107638355333	7.69850204463647	18.7137379526138	4.32982048489902e-05	0.000543174210149185	BMS1	BMS1 ribosome biogenesis factor	9790
ENSG00000070214	-0.388273597888384	4.84538121248965	18.7014207477377	4.35254662271127e-05	0.000545529709191361	SLC44A1	solute carrier family 44 member 1	23446
ENSG00000127399	0.479098748891276	4.0725819277887	18.6441603199017	4.45981920539902e-05	0.000558468022347881	LRRC61	leucine rich repeat containing 61	65999
ENSG00000121417	0.452135960025769	4.2245031843383	18.6397783768624	4.46813966701315e-05	0.000559003125731754	ZNF211	zinc finger protein 211	10520
ENSG00000173083	-1.10317559942654	2.02549177643387	18.6131462694613	4.51905363848458e-05	0.000564747729308519	HPSE	heparanase	10855
ENSG00000137693	-0.335708063879165	5.40645158925224	18.6114928373491	4.52223420659732e-05	0.000564747729308519	YAP1	Yes1 associated transcriptional regulator	10413
ENSG00000112249	0.246572301985955	6.66939457504498	18.6012105007436	4.54206524823249e-05	0.00056671188083638	ASCC3	activating signal cointegrator 1 complex subunit 3	10973
ENSG00000118557	0.970507287144408	1.82450407748531	18.5932127308252	4.55755202170188e-05	0.000568130943355111	PMFBP1	polyamine modulated factor 1 binding protein 1	83449
ENSG00000120697	0.360141792099796	4.88068121884085	18.5796191043231	4.58399932872683e-05	0.000570912522347835	ALG5	ALG5 dolichyl-phosphate beta-glucosyltransferase	29880
ENSG00000142556	0.597544561268761	3.23394970973267	18.570084015183	4.6026446870497e-05	0.000572718274031806	ZNF614	zinc finger protein 614	80110
ENSG00000143771	-0.289146710894061	6.00869950944	18.5526101141852	4.63701680843902e-05	0.00057647593301674	CNIH4	cornichon family AMPA receptor auxiliary protein 4	29097
ENSG00000075826	0.402563516636504	4.49686665590732	18.5218566701704	4.69815352737505e-05	0.000583551227698778	SEC31B	SEC31 homolog B, COPII coat complex component	25956
ENSG00000181192	-0.292054712275655	5.80148214572425	18.4841878562524	4.77416968741156e-05	0.000592460302987678	DHTKD1	dehydrogenase E1 and transketolase domain containing 1	55526
ENSG00000135919	-0.509956228957074	3.90993120534448	18.4539351891228	4.83613589478484e-05	0.000599611391191815	SERPINE2	serpin family E member 2	5270
ENSG00000124766	-0.310453482543827	5.80933866073986	18.4389913964506	4.86704993900829e-05	0.000602903083027646	SOX4	SRY-box transcription factor 4	6659
ENSG00000115902	0.290933859715816	5.6238410391516	18.4241523656726	4.89794854186518e-05	0.000606186964697508	SLC1A4	solute carrier family 1 member 4	6509
ENSG00000290032	0.607822823211787	3.04898070099003	18.4171885798604	4.91251843163591e-05	0.000607445878046152	NA	NA	NA
ENSG00000135926	-1.06657428397073	2.04927761142028	18.4103481473063	4.92687366781439e-05	0.000608261180345227	TMBIM1	transmembrane BAX inhibitor motif containing 1	64114
ENSG00000137338	0.460832374954871	4.02290452155907	18.4090696513357	4.92956148663244e-05	0.000608261180345227	PGBD1	piggyBac transposable element derived 1	84547
ENSG00000291068	0.352929812899968	4.8440518921698	18.4058551150986	4.93632616793349e-05	0.000608261180345227	NA	NA	NA
ENSG00000143437	-0.313943472867011	5.64261357476212	18.4056646127574	4.93672736147552e-05	0.000608261180345227	ARNT	aryl hydrocarbon receptor nuclear translocator	405
ENSG00000106799	-0.336937191810169	5.35188506792142	18.3837827046336	4.98303419590322e-05	0.000613419503688193	TGFBR1	transforming growth factor beta receptor 1	7046
ENSG00000142541	0.183341440320139	9.91702164659146	18.3520206740833	5.05104629418349e-05	0.000621238213849175	RPL13A	ribosomal protein L13a	23521
ENSG00000171497	0.28039761756814	5.82103699734674	18.3492902166868	5.05693744654791e-05	0.00062140943070925	PPID	peptidylprolyl isomerase D	5481
ENSG00000177663	-0.358138975040525	5.19200398269141	18.3388256920289	5.07958095399537e-05	0.000623637085658524	IL17RA	interleukin 17 receptor A	23765
ENSG00000163166	0.274858942994501	6.10755521559906	18.3357682170343	5.0862165056798e-05	0.00062389717918694	IWS1	interacts with SUPT6H, CTD assembly factor 1	55677
ENSG00000165813	0.361435959217535	4.87014010302215	18.3142752534308	5.13311457672167e-05	0.000629091202605854	CCDC186	coiled-coil domain containing 186	55088
ENSG00000003989	-0.368702354354663	5.02827995549736	18.3095127286228	5.14356660080834e-05	0.000629813314630893	SLC7A2	solute carrier family 7 member 2	6542
ENSG00000131149	-0.268012431404794	6.21811530818532	18.3005327959362	5.16333394438837e-05	0.000631673768289568	GSE1	Gse1 coiled-coil protein	23199
ENSG00000177788	-0.651740137912109	3.06980164273709	18.2941808226837	5.17736361526782e-05	0.000632829612867957	RAB4A-AS1	RAB4A antisense RNA 1	105373159
ENSG00000146067	0.266133698436306	6.07563547169216	18.2668521770415	5.23817368139132e-05	0.000639696329685031	FAM193B	family with sequence similarity 193 member B	54540
ENSG00000227128	-0.725049847859705	2.94530432726085	18.2603352479015	5.25278301079609e-05	0.000640913771599961	NA	NA	NA
ENSG00000198961	0.28620374566281	5.90230924539796	18.2579666441609	5.25810321496214e-05	0.000640996660238809	PJA2	praja ring finger ubiquitin ligase 2	9867
ENSG00000204580	-0.453901337748748	4.35083575615474	18.2527360885067	5.26987140566966e-05	0.000641864760627066	DDR1	discoidin domain receptor tyrosine kinase 1	780
ENSG00000137720	-0.777660426800111	2.74213374976578	18.2475332106462	5.28160422014663e-05	0.000642727026331852	CFAP68	cilia and flagella associated protein 68	64776
ENSG00000293476	-0.448099803308385	4.24548693366597	18.2418299743328	5.29449626743345e-05	0.000643728718712947	NA	NA	NA
ENSG00000138778	0.231279401288689	6.79215071625333	18.22716662692	5.32779136188052e-05	0.000647207161744008	CENPE	centromere protein E	1062
ENSG00000161791	-0.481587796516418	4.21901826569494	18.2065840176292	5.37489088675707e-05	0.000651927549235908	FMNL3	formin like 3	91010
ENSG00000095739	-0.542063973699353	3.59274211683355	18.2060135845964	5.37620230450259e-05	0.000651927549235908	BAMBI	BMP and activin membrane bound inhibitor	25805
ENSG00000182944	0.184794438202465	8.97939355372281	18.2040107140074	5.38080948543973e-05	0.000651927549235908	EWSR1	EWS RNA binding protein 1	2130
ENSG00000196296	0.969670744794434	1.83503677080932	18.1902430516649	5.41258926041118e-05	0.000655134621415476	ATP2A1	ATPase sarcoplasmic/endoplasmic reticulum Ca2+ transporting 1	487
ENSG00000186834	0.27850056659484	5.91064196380261	18.1871532103912	5.41974801989826e-05	0.000655134621415476	HEXIM1	HEXIM P-TEFb complex subunit 1	10614
ENSG00000198026	0.323084109584759	5.67194080558721	18.186393631875	5.42150935619671e-05	0.000655134621415476	ZNF335	zinc finger protein 335	63925
ENSG00000132016	-0.594213929262658	3.28126643616603	18.165612876519	5.46992571704724e-05	0.00066027431057472	BRME1	break repair meiotic recombinase recruitment factor 1	79173
ENSG00000074935	0.318044436618224	5.24797717242119	18.164042174364	5.4736032841591e-05	0.00066027431057472	TUBE1	tubulin epsilon 1	51175
ENSG00000000003	-0.282679767080641	5.96939866009468	18.1558934423062	5.49272322822376e-05	0.000662002558710529	TSPAN6	tetraspanin 6	7105
ENSG00000156052	-0.328583253860608	5.39138174882673	18.1401303225092	5.52990470442819e-05	0.000665902735636985	GNAQ	G protein subunit alpha q	2776
ENSG00000005893	-0.243005947928352	6.55177149886112	18.1220306735181	5.57291718966987e-05	0.000670121044934996	LAMP2	lysosomal associated membrane protein 2	3920
ENSG00000149292	-0.44866837905223	4.2202477902208	18.1213093083378	5.57463857971554e-05	0.000670121044934996	TTC12	tetratricopeptide repeat domain 12	54970
ENSG00000114978	-0.25994666627384	6.40053422995174	18.0980011142158	5.6305543507885e-05	0.000676254058200789	MOB1A	MOB kinase activator 1A	55233
ENSG00000179388	1.57195055998475	0.806824149258149	18.0900783596772	5.64969203899787e-05	0.000677963044679744	EGR3	early growth response 3	1960
ENSG00000006042	-0.348316969640174	5.39167436610625	18.0799700228211	5.67420632642999e-05	0.000679813691914738	TMEM98	transmembrane protein 98	26022
ENSG00000289293	0.626262215482678	3.03238977629808	18.0796608212186	5.67495791179911e-05	0.000679813691914738	NA	NA	NA
ENSG00000107829	-0.350425336116172	4.9175008531839	18.0491694309573	5.74957983589897e-05	0.00068815595054971	FBXW4	F-box and WD repeat domain containing 4	6468
ENSG00000188878	-0.4756633812267	3.93610037400417	18.0430629945644	5.76464517672867e-05	0.000688938676603504	FBF1	Fas binding factor 1	85302
ENSG00000140365	-0.283932217238548	6.06367391778044	18.0424760027956	5.766095497782e-05	0.000688938676603504	COMMD4	COMM domain containing 4	54939
ENSG00000182795	1.59304606342753	0.409175313079153	18.0359765947489	5.78217915906515e-05	0.000690263254494449	C1orf116	chromosome 1 open reading frame 116	79098
ENSG00000130309	-0.238278028150142	6.82579714360915	18.0012925518505	5.86879368200425e-05	0.000699998085801751	COLGALT1	collagen beta(1-O)galactosyltransferase 1	79709
ENSG00000107130	-0.308740509461207	5.62656786683819	17.9965794074038	5.88066620447189e-05	0.000700808987197288	NCS1	neuronal calcium sensor 1	23413
ENSG00000136603	-0.281383644628104	5.89513247095949	17.9940961183706	5.88693161047838e-05	0.000700950856930409	SKIL	SKI like proto-oncogene	6498
ENSG00000134086	-0.224176906785878	7.08420367811902	17.9881993280896	5.9018369193857e-05	0.000702120340487125	VHL	von Hippel-Lindau tumor suppressor	7428
ENSG00000114554	-0.246944966325842	6.82199084478005	17.9657160230113	5.95902529654994e-05	0.000708313746953079	PLXNA1	plexin A1	5361
ENSG00000196182	0.265521738627342	6.11921337091133	17.9578586818461	5.97914542416371e-05	0.00071009420978976	STK40	serine/threonine kinase 40	83931
ENSG00000102445	-1.23260601300338	1.54036115412772	17.9502274763431	5.99875343537388e-05	0.000711810845785086	RUBCNL	rubicon like autophagy enhancer	80183
ENSG00000123505	0.227668542719706	7.18877305380613	17.9361741243824	6.03503621421852e-05	0.000715501460865118	AMD1	adenosylmethionine decarboxylase 1	262
ENSG00000135249	0.310840807409487	5.52301967914033	17.9275897717184	6.05731026278779e-05	0.000717526323753216	RINT1	RAD50 interactor 1	60561
ENSG00000134698	-0.406168994386142	4.63017994744607	17.9095361942257	6.10443092273214e-05	0.000722488431060637	AGO4	argonaute RISC component 4	192670
ENSG00000114450	-0.342366156191005	5.19297789229446	17.902765591318	6.12219965199255e-05	0.000723971075285283	GNB4	G protein subunit beta 4	59345
ENSG00000227500	0.331493630953107	5.20881057658567	17.8984158487151	6.13364317226209e-05	0.000724703845126467	SCAMP4	secretory carrier membrane protein 4	113178
ENSG00000005889	0.281944057105988	5.9833017938876	17.8882986108706	6.16034535589239e-05	0.000727236667141758	ZFX	zinc finger protein X-linked	7543
ENSG00000176055	-0.58435319926068	3.41210551505468	17.8575188698601	6.24231981220536e-05	0.000736284553767553	MBLAC2	metallo-beta-lactamase domain containing 2	153364
ENSG00000164403	-0.437366044410867	4.31127905691855	17.84915198761	6.2647965200684e-05	0.000738305200812157	SHROOM1	shroom family member 1	134549
ENSG00000081760	0.363552820964418	4.89724301451135	17.8289664701707	6.31936630228279e-05	0.00074410134157826	AACS	acetoacetyl-CoA synthetase	65985
ENSG00000142002	0.261043962656999	6.31515846068493	17.7858747809716	6.43750436954464e-05	0.000757366357343702	DPP9	dipeptidyl peptidase 9	91039
ENSG00000164045	0.200079113462664	7.92364451665474	17.7805761491609	6.45218699522261e-05	0.000758015580644757	CDC25A	cell division cycle 25A	993
ENSG00000165502	0.251097911997796	6.32142217157032	17.7790377763874	6.45645631446872e-05	0.000758015580644757	RPL36AL	ribosomal protein L36a like	6166
ENSG00000250899	-0.668922086963841	3.05962830324128	17.7760893026235	6.46464710118431e-05	0.000758015580644757	NA	NA	NA
ENSG00000279453	-0.829809486745978	2.36060116761908	17.7759713292799	6.46497505067712e-05	0.000758015580644757	NA	NA	NA
ENSG00000253123	-0.840904050751984	2.42725766091006	17.7680077368003	6.48715237719158e-05	0.000759970726325446	LOC100507403	uncharacterized LOC100507403	100507403
ENSG00000140525	-0.214895050013225	7.67890882937495	17.7577419836373	6.51585645613817e-05	0.000762686520103224	FANCI	FA complementation group I	55215
ENSG00000178694	0.45591487652869	3.99292543589787	17.7375971783288	6.57256401637735e-05	0.000768672770484368	NSUN3	NOP2/Sun RNA methyltransferase 3	63899
ENSG00000130956	-0.456703176727592	4.15467698618635	17.7063126327948	6.66163907644184e-05	0.000778431124566961	HABP4	hyaluronan binding protein 4	22927
ENSG00000197930	-0.314473322471773	5.53811300945323	17.703491009015	6.66973381750043e-05	0.000778718203612139	ERO1A	endoplasmic reticulum oxidoreductase 1 alpha	30001
ENSG00000117480	0.713693792311783	2.70340073150021	17.6964735562566	6.68990959092429e-05	0.000780414115454783	FAAH	fatty acid amide hydrolase	2166
ENSG00000108559	0.290813648895374	5.68640712253488	17.6889793387249	6.71152549480028e-05	0.000782275022229379	NUP88	nucleoporin 88	4927
ENSG00000085998	-0.328858357665817	5.29107310460085	17.6611292050834	6.79248700319864e-05	0.000791044101923943	POMGNT1	protein O-linked mannose N-acetylglucosaminyltransferase 1 (beta 1,2-)	55624
ENSG00000136527	0.209453550010172	7.65831176185812	17.6087747803141	6.94741638587459e-05	0.000808325277020114	TRA2B	transformer 2 beta homolog	6434
ENSG00000184575	0.200571901250401	8.14850106754061	17.6058764132892	6.95609890466014e-05	0.000808325277020114	XPOT	exportin for tRNA	11260
ENSG00000115266	1.24897018370973	1.161871019449	17.6050979171935	6.95843291613753e-05	0.000808325277020114	APC2	APC regulator of WNT signaling pathway 2	10297
ENSG00000127526	0.26165537731958	6.08491641784361	17.6009371323904	6.97092105512273e-05	0.00080909547574248	SLC35E1	solute carrier family 35 member E1	79939
ENSG00000099999	-0.465278555425562	4.14748796460529	17.5979015187795	6.98004667285309e-05	0.000809474430272434	RNF215	ring finger protein 215	200312
ENSG00000175106	0.861287021089563	2.07698041080145	17.5759756430087	7.04632623737149e-05	0.000816475318712877	TVP23C	trans-golgi network vesicle protein 23 homolog C	201158
ENSG00000177485	-0.257127334984026	6.21072075481823	17.5712000134485	7.06084818725646e-05	0.000817472214269792	ZBTB33	zinc finger and BTB domain containing 33	10009
ENSG00000135541	0.337620203384833	4.97943551061148	17.5637624554093	7.08352604116073e-05	0.000819410901846834	AHI1	Abelson helper integration site 1	54806
ENSG00000137760	0.344517953574166	4.96488438704079	17.5510951652038	7.12232264388823e-05	0.000822999194594257	ALKBH8	alkB homolog 8, tRNA methyltransferase	91801
ENSG00000188493	0.297926168890247	5.41583702806065	17.5497475923371	7.1264627623424e-05	0.000822999194594257	ACTMAP	actin maturation protease	284325
ENSG00000177683	0.38342817608426	4.59779515255876	17.5431103335605	7.14689045216623e-05	0.000824668762951712	THAP5	THAP domain containing 5	168451
ENSG00000146083	0.345864870267086	5.05440295777536	17.5261258388044	7.19943912023793e-05	0.000830038840807398	RNF44	ring finger protein 44	22838
ENSG00000132394	0.321522980251291	5.21016714377482	17.4934816993411	7.30155743955837e-05	0.000841110186448542	EEFSEC	eukaryotic elongation factor, selenocysteine-tRNA specific	60678
ENSG00000173846	0.570803991040469	3.48520212199242	17.4496157686034	7.44113356397429e-05	0.00085647447321344	PLK3	polo like kinase 3	1263
ENSG00000039600	1.42956220923036	0.409359160022792	17.4415340109885	7.46714696570002e-05	0.000858752988261854	SOX30	SRY-box transcription factor 30	11063
ENSG00000196776	-0.374959074787018	4.73985197946663	17.433662745267	7.49257285435526e-05	0.000860960201866513	CD47	CD47 molecule	961
ENSG00000109063	0.663263184030231	2.85794854728265	17.394515684276	7.62035691483e-05	0.000874425525982254	MYH3	myosin heavy chain 3	4621
ENSG00000029153	-0.39612037483068	4.70113996726287	17.393889907051	7.62241770404456e-05	0.000874425525982254	BMAL2	basic helix-loop-helix ARNT like 2	56938
ENSG00000136280	-0.547049302611452	3.56972375240223	17.3770311380133	7.67815296102203e-05	0.000880088370934741	CCM2	CCM2 scaffold protein	83605
ENSG00000105135	-0.291620907602829	5.91844608642311	17.3705473769498	7.69969991152554e-05	0.000881826328175711	ILVBL	ilvB acetolactate synthase like	10994
ENSG00000099284	-0.256363107617918	6.39371690192546	17.3656198153094	7.7161169040657e-05	0.000882974371822332	MACROH2A2	macroH2A.2 histone	55506
ENSG00000186522	-0.3808570104737	4.84365912044193	17.3631750476816	7.72427542738537e-05	0.000883176259958996	SEPTIN10	septin 10	151011
ENSG00000037474	0.222891763650778	7.05450103227406	17.3584135385371	7.74019073906847e-05	0.000884263974259832	NSUN2	NOP2/Sun RNA methyltransferase 2	54888
ENSG00000116120	0.242935590529014	6.42149424705137	17.3529030261064	7.75865174640377e-05	0.000885361469245001	FARSB	phenylalanyl-tRNA synthetase subunit beta	10056
ENSG00000198743	-0.346937111759651	5.10400374010065	17.3517210095317	7.76261757352807e-05	0.000885361469245001	SLC5A3	solute carrier family 5 member 3	6526
ENSG00000134253	-0.534770213865167	3.49296066175131	17.3477112467678	7.77608643266426e-05	0.00088616588950461	TRIM45	tripartite motif containing 45	80263
ENSG00000134444	0.331881654440261	5.18570098098137	17.3310749798338	7.83222546277494e-05	0.000891827684186707	RELCH	RAB11 binding and LisH domain, coiled-coil and HEAT repeat containing	57614
ENSG00000162702	0.251495322673801	6.30077874130664	17.3205003895101	7.86812616654197e-05	0.000894461354433687	ZNF281	zinc finger protein 281	23528
ENSG00000105983	-0.297364219110966	5.85336462069292	17.3204472872693	7.86830687544837e-05	0.000894461354433687	LMBR1	limb development membrane protein 1	64327
ENSG00000089050	-0.437025951085593	4.40801111891116	17.29801891301	7.94501486368509e-05	0.000902438694878441	RBBP9	RB binding protein 9, serine hydrolase	10741
ENSG00000108352	0.579469562370854	3.15002980279153	17.2867275142165	7.98392393576111e-05	0.000906109815924866	RAPGEFL1	Rap guanine nucleotide exchange factor like 1	51195
ENSG00000267041	0.780466307182487	2.41841319356859	17.2831660412084	7.99623708979287e-05	0.000906109815924866	ZNF850	zinc finger protein 850	342892
ENSG00000164292	-0.316451954652649	5.31113059191793	17.2829409053002	7.99701611361433e-05	0.000906109815924866	RHOBTB3	Rho related BTB domain containing 3	22836
ENSG00000074964	-0.633885374933607	3.22793410594063	17.2785660456997	8.01216969306313e-05	0.000907082686890065	ARHGEF10L	Rho guanine nucleotide exchange factor 10 like	55160
ENSG00000134419	0.246825496607094	6.5107681407788	17.2718432243727	8.03551376335417e-05	0.000908980475834954	RPS15A	ribosomal protein S15a	6210
ENSG00000133773	0.302824676702295	5.43487973503283	17.2655246575207	8.05751796208653e-05	0.000910723715976589	CCDC59	coiled-coil domain containing 59	29080
ENSG00000231500	0.176171903455549	9.73920595135701	17.2635397531338	8.06444312499306e-05	0.000910761148343452	RPS18	ribosomal protein S18	6222
ENSG00000119523	0.358766518110553	4.81871583621578	17.2396009082663	8.14844804783223e-05	0.000919496441475971	ALG2	ALG2 alpha-1,3/1,6-mannosyltransferase	85365
ENSG00000143797	-0.329443174146889	5.23646846627477	17.2344462162257	8.16665421766841e-05	0.000920798596362744	MBOAT2	membrane bound O-acyltransferase domain containing 2	129642
ENSG00000162430	-0.288347057494048	5.76911641227915	17.2122955811801	8.24536740583079e-05	0.000928168968517301	SELENON	selenoprotein N	57190
ENSG00000279092	-1.154457636881	1.57948713295438	17.2122688637318	8.24546281762763e-05	0.000928168968517301	NA	NA	NA
ENSG00000125775	1.26418065188386	0.882899285147704	17.1953707274051	8.30603680125928e-05	0.000933593183734025	SDCBP2	syndecan binding protein 2	27111
ENSG00000070540	0.738943484373103	2.39218328214528	17.1950564117021	8.30716784541787e-05	0.000933593183734025	WIPI1	WD repeat domain, phosphoinositide interacting 1	55062
ENSG00000133985	-0.773350383563786	2.53205866836285	17.1745475394492	8.3813115075113e-05	0.000941159955623952	TTC9	tetratricopeptide repeat domain 9	23508
ENSG00000083223	0.323371700965067	5.29095030665327	17.1663705108438	8.41106279844481e-05	0.000943733544858811	TUT7	terminal uridylyl transferase 7	79670
ENSG00000135063	0.86440043808898	1.99566999365956	17.1579408667897	8.4418470644519e-05	0.000946418763427027	ENTREP1	endosomal transmembrane epsin interactor 1	9413
ENSG00000185019	0.49909239963478	3.78450972531497	17.1327053730491	8.53470014341958e-05	0.00095605254161323	UBOX5	U-box domain containing 5	22888
ENSG00000173818	0.404822198507774	4.36996204208738	17.1277320305773	8.55312308912037e-05	0.000957339838791981	ENDOV	endonuclease V	284131
ENSG00000111670	-0.370641188016817	4.82403584125035	17.1195485841679	8.58352652902772e-05	0.000958797276512848	GNPTAB	N-acetylglucosamine-1-phosphate transferase subunits alpha and beta	79158
ENSG00000101290	-0.300342414549378	5.6564135754388	17.1192928520049	8.58447842582305e-05	0.000958797276512848	CDS2	CDP-diacylglycerol synthase 2	8760
ENSG00000242125	0.300996821356073	5.51911189034157	17.1186237425812	8.58696952683458e-05	0.000958797276512848	SNHG3	small nucleolar RNA host gene 3	8420
ENSG00000160633	0.20181279453256	7.67488786450066	17.1133337255431	8.60669053922246e-05	0.000960204080339744	SAFB	scaffold attachment factor B	6294
ENSG00000183723	-0.279930478439011	5.88873443554347	17.111517332627	8.61347274501117e-05	0.000960204080339744	CMTM4	CKLF like MARVEL transmembrane domain containing 4	146223
ENSG00000243943	-0.399880914426148	4.65845179613691	17.0827064735305	8.72178829222448e-05	0.000971494676550037	ZNF512	zinc finger protein 512	84450
ENSG00000148468	-0.293066202882109	5.65164392355712	17.0769702326991	8.74352082022653e-05	0.000973130616994108	FAM171A1	family with sequence similarity 171 member A1	221061
ENSG00000144566	0.280584732513129	5.63929677536678	17.0738636833993	8.75531367515094e-05	0.000973536357485008	RAB5A	RAB5A, member RAS oncogene family	5868
ENSG00000104722	0.219978734614836	7.3788755921015	17.0722980199258	8.76126333879138e-05	0.000973536357485008	NEFM	neurofilament medium chain	4741
ENSG00000254837	-1.68099154306016	0.711110727888049	17.0601474095749	8.80757853560278e-05	0.000977768500155321	LIPT2-AS1	LIPT2 antisense RNA 1	100287896
ENSG00000132383	-0.220151496334435	7.19894248239154	17.0585964816245	8.81350841799431e-05	0.000977768500155321	RPA1	replication protein A1	6117
ENSG00000119004	-0.396402929172015	4.51051319342143	17.0450500218243	8.86547762798663e-05	0.000982350428589598	CYP20A1	cytochrome P450 family 20 subfamily A member 1	57404
ENSG00000088325	0.201043994359151	7.55237835088693	17.0441259824215	8.86903406060837e-05	0.000982350428589598	TPX2	TPX2 microtubule nucleation factor	22974
ENSG00000115970	0.255768299818703	6.08128475451244	17.034861754985	8.90477142744898e-05	0.000985518453172478	THADA	THADA armadillo repeat containing	63892
ENSG00000129083	0.211479863430838	7.05040791615242	17.0310169054295	8.91964670127289e-05	0.000986374381408976	COPB1	COPI coat complex subunit beta 1	1315
ENSG00000124098	-0.424103080010021	4.39864373643299	17.021440052463	8.95680978372572e-05	0.000989094191534542	FAM210B	family with sequence similarity 210 member B	116151
ENSG00000010671	1.85630989509195	0.0425466126436976	17.0200803050203	8.96209921109524e-05	0.000989094191534542	BTK	Bruton tyrosine kinase	695
ENSG00000174080	-0.520417586990672	3.66494487919951	17.0191487217951	8.96572493340028e-05	0.000989094191534542	CTSF	cathepsin F	8722
ENSG00000014138	-0.443034250629973	4.17535505226405	17.0162525076201	8.97700665155989e-05	0.000989548410784878	POLA2	DNA polymerase alpha 2, accessory subunit	23649
ENSG00000152683	-0.349175031048356	5.03391444940175	17.0133398005412	8.98836736028477e-05	0.000990010605903136	SLC30A6	solute carrier family 30 member 6	55676
ENSG00000147324	-0.389713148335119	4.81904364683523	17.008613582641	9.00683299220073e-05	0.000990828012761174	MFHAS1	multifunctional ROCO family signaling regulator 1	9258
ENSG00000103335	-0.245680359160668	6.83227544194466	17.0077692413617	9.01013599788615e-05	0.000990828012761174	PIEZO1	piezo type mechanosensitive ion channel component 1	9780
ENSG00000112715	0.24875570369597	6.30282467323337	16.981237028685	9.1145662123266e-05	0.00100151462629002	VEGFA	vascular endothelial growth factor A	7422
ENSG00000291152	0.508660940982848	3.57483072829434	16.9574498722743	9.20925159747412e-05	0.00101111433278468	SBDSP1	SBDS pseudogene 1	155370
ENSG00000204852	-0.37691196597645	4.61309137298022	16.9497505608614	9.2401154395825e-05	0.0010136971759453	TCTN1	tectonic family member 1	79600
ENSG00000134318	-0.274279751594167	5.93445825850893	16.9264738932004	9.33407290901912e-05	0.00102319218269343	ROCK2	Rho associated coiled-coil containing protein kinase 2	9475
ENSG00000076706	-0.446722861741858	4.42792488155796	16.919688378846	9.36164780076186e-05	0.00102540110566315	MCAM	melanoma cell adhesion molecule	4162
ENSG00000117395	0.246793263439412	6.45717797070275	16.9034848491982	9.42783540763481e-05	0.00103175649792211	EBNA1BP2	EBNA1 binding protein 2	10969
ENSG00000116560	0.175669189027686	9.24751796006213	16.9018327422237	9.43461089542154e-05	0.00103175649792211	SFPQ	splicing factor proline and glutamine rich	6421
ENSG00000132155	0.212365949979664	7.13757311384107	16.8765020717255	9.53912520152472e-05	0.00104195904102383	RAF1	Raf-1 proto-oncogene, serine/threonine kinase	5894
ENSG00000083844	0.471171127959271	3.6960951651616	16.875570154358	9.54299295464199e-05	0.00104195904102383	ZNF264	zinc finger protein 264	9422
ENSG00000140950	-0.546487228011298	3.65039370149797	16.8637986419434	9.59198775610975e-05	0.00104648131822581	MEAK7	MTOR associated protein, eak-7 homolog	57707
ENSG00000184992	-0.315811218836336	5.40108682198612	16.8597015097651	9.60910135006382e-05	0.00104697506695031	BRI3BP	BRI3 binding protein	140707
ENSG00000117593	-0.242786113024782	6.52972952352638	16.8590862949674	9.61167379737177e-05	0.00104697506695031	DARS2	aspartyl-tRNA synthetase 2, mitochondrial	55157
ENSG00000003756	0.218821114098765	7.1176021207389	16.8539212385328	9.63329885855288e-05	0.00104850373391909	RBM5	RNA binding motif protein 5	10181
ENSG00000163933	-0.346274736474227	4.95721575912234	16.8208348743565	9.77301867388574e-05	0.00106287349546228	RFT1	RFT1 homolog	91869
ENSG00000099625	-0.466667365292678	4.19733859368176	16.8105073132409	9.81705684798924e-05	0.00106682288894121	CBARP	CACN subunit beta associated regulatory protein	255057
ENSG00000157036	-0.364914254518818	4.79376455249161	16.7873678823169	9.91647017699556e-05	0.00107677897865301	EXOG	exo/endonuclease G	9941
ENSG00000140471	0.367969568581557	4.84745628139175	16.7794527355221	9.950713326707e-05	0.00107964848757641	LINS1	lines homolog 1	55180
ENSG00000093009	0.227739126338798	7.01910847513844	16.7701660060367	9.99104565238355e-05	0.00108317364639499	CDC45	cell division cycle 45	8318
ENSG00000106443	0.266598543345593	5.96510492236976	16.7622020033331	0.000100257674650707	0.00108581042449572	PHF14	PHD finger protein 14	9678
ENSG00000066654	0.283277168027478	5.64223262802416	16.7609837879045	0.000100310896441973	0.00108581042449572	THUMPD1	THUMP domain containing 1	55623
ENSG00000139324	-0.277922362954813	5.84882287751524	16.7550761773971	0.000100569403072397	0.00108775614348939	TMTC3	transmembrane O-mannosyltransferase targeting cadherins 3	160418
ENSG00000109586	-0.377460814506442	4.78379977141249	16.7525621451132	0.000100679620734297	0.00108809618277161	GALNT7	polypeptide N-acetylgalactosaminyltransferase 7	51809
ENSG00000125812	0.282967599889161	5.62755818919299	16.7464012881041	0.000100950245124773	0.00109016793249677	GZF1	GDNF inducible zinc finger protein 1	64412
ENSG00000100401	0.198592177372991	8.38069552889754	16.7349287479449	0.000101456191191981	0.00109477571308097	RANGAP1	Ran GTPase activating protein 1	5905
ENSG00000177054	-0.436008712909903	4.26159455593354	16.7234316691889	0.000101965839963119	0.00109941622292787	ZDHHC13	zinc finger DHHC-type palmitoyltransferase 13	54503
ENSG00000232656	1.59355851190576	0.806331838577515	16.7065664661582	0.000102718225707135	0.00110666469069184	IDI2-AS1	IDI2 antisense RNA 1	55853
ENSG00000012174	-0.307581693883462	5.526542306955	16.7046266140836	0.000102805131769763	0.00110673770849881	MBTPS2	membrane bound transcription factor peptidase, site 2	51360
ENSG00000254685	-0.591375335973776	3.28795447451421	16.6912743152344	0.000103405377873473	0.00111233261619035	FPGT	fucose-1-phosphate guanylyltransferase	8790
ENSG00000073803	0.479258710551423	3.85273771375735	16.6884878016472	0.000103531098850454	0.00111281831698247	MAP3K13	mitogen-activated protein kinase kinase kinase 13	9175
ENSG00000136783	-0.501397544090267	3.76044558212979	16.6861512329117	0.000103636640722536	0.00111308653317237	NIPSNAP3A	nipsnap homolog 3A	25934
ENSG00000011638	-0.896009354000704	2.52670896456016	16.6799891197545	0.000103915512744389	0.00111521450040832	LDAF1	lipid droplet assembly factor 1	57146
ENSG00000103249	-0.231052678629688	6.80510342777105	16.6577032324781	0.000104930549962014	0.00112523350626967	CLCN7	chloride voltage-gated channel 7	1186
ENSG00000257743	1.74935103629713	0.0235475152991297	16.6450504827749	0.000105511374029948	0.00112997249045468	MGAM2	maltase-glucoamylase 2 (putative)	93432
ENSG00000115966	0.312868371237736	5.38129728907475	16.6445136002001	0.000105536092722744	0.00112997249045468	ATF2	activating transcription factor 2	1386
ENSG00000143970	0.267082338581594	5.90927452313484	16.6343891992646	0.000106003350323137	0.00113409626232623	ASXL2	ASXL transcriptional regulator 2	55252
ENSG00000058729	0.31441436685632	5.21742148507614	16.6248470957595	0.000106445684629079	0.00113722153995277	RIOK2	RIO kinase 2	55781
ENSG00000162687	0.497956192859852	3.75539268912273	16.6245359557942	0.000106460139817473	0.00113722153995277	KCNT2	potassium sodium-activated channel subfamily T member 2	343450
ENSG00000066697	-0.530405436677732	3.71348028383152	16.6125882716433	0.000107016747162451	0.0011422838576567	MSANTD3	Myb/SANT DNA binding domain containing 3	91283
ENSG00000138794	-0.627898691475917	3.14434990013378	16.6100258849898	0.0001071365110683	0.00114267914353309	CASP6	caspase 6	839
ENSG00000105088	-0.715490968841804	2.63834982957546	16.5977039817891	0.000107714358129842	0.00114795579821711	OLFM2	olfactomedin 2	93145
ENSG00000116729	-0.232003850684506	6.64105256923825	16.5863784989837	0.000108248308576549	0.0011527568527828	WLS	Wnt ligand secretion mediator	79971
ENSG00000060749	-0.233917502582128	6.69865248611184	16.5799077229671	0.000108554602475918	0.00115512801956655	QSER1	glutamine and serine rich 1	79832
ENSG00000081087	-0.424732836704848	4.22492104665046	16.5758177503064	0.000108748661484374	0.00115630216506711	OSTM1	osteoclastogenesis associated transmembrane protein 1	28962
ENSG00000135241	0.338109587732157	4.9194406114599	16.5633070374604	0.000109344484951616	0.00116174309703979	PNPLA8	patatin like phospholipase domain containing 8	50640
ENSG00000275074	-0.836720729201573	2.14847774814443	16.5548906442129	0.000109747207313913	0.00116512561677153	NUDT18	nudix hydrolase 18	79873
ENSG00000089157	0.175959269847629	10.3662851558315	16.5353997305809	0.000110685719653613	0.00117418675872174	RPLP0	ribosomal protein lateral stalk subunit P0	6175
ENSG00000110104	0.223623750060663	6.81667614577388	16.52985371486	0.000110954275391301	0.00117613234973496	CCDC86	coiled-coil domain containing 86	79080
ENSG00000281398	-0.352576451229953	4.97263968725973	16.5265831078625	0.00011111296313176	0.00117691123219008	SNHG4	small nucleolar RNA host gene 4	724102
ENSG00000102531	0.257202044417689	6.15582311804962	16.5085013264215	0.000111994508481393	0.00118533957942145	FNDC3A	fibronectin type III domain containing 3A	22862
ENSG00000136802	0.312920512437146	5.38886529925795	16.4932252041791	0.00011274488220823	0.0011922807849496	LRRC8A	leucine rich repeat containing 8 VRAC subunit A	56262
ENSG00000150760	0.319850560969179	5.29064210652347	16.4916413292757	0.000112822978998633	0.0011922807849496	DOCK1	dedicator of cytokinesis 1	1793
ENSG00000114739	-0.288853001472169	6.0055032472578	16.4805219238505	0.00011337281943052	0.00119717536848191	ACVR2B	activin A receptor type 2B	93
ENSG00000133703	-0.300733952356808	5.57826232021678	16.4675183652684	0.000114019331956929	0.00120237623306234	KRAS	KRAS proto-oncogene, GTPase	3845
ENSG00000023902	-0.356695649772385	4.9094657260596	16.4671149689931	0.00011403944869039	0.00120237623306234	PLEKHO1	pleckstrin homology domain containing O1	51177
ENSG00000110660	-0.310784143905566	5.50879361667085	16.455978831604	0.000114596236272459	0.00120732510709016	SLC35F2	solute carrier family 35 member F2	54733
ENSG00000143816	-1.52337718543189	0.982038696752798	16.4292179711675	0.00011594571291765	0.00122057209462597	WNT9A	Wnt family member 9A	7483
ENSG00000248333	0.273991415554604	5.8100095820032	16.42755032772	0.000116030347541551	0.00122057209462597	CDK11B	cyclin dependent kinase 11B	984
ENSG00000160072	0.230612926141454	6.71814728628201	16.4235706713014	0.000116232576458567	0.00122147787057696	ATAD3B	ATPase family AAA domain containing 3B	83858
ENSG00000226200	-0.943783060907499	1.93024205988353	16.4212071353765	0.000116352852948668	0.00122147787057696	NA	NA	NA
ENSG00000129566	-0.413226902283158	4.39911640243039	16.4206394500677	0.000116381760619699	0.00122147787057696	TEP1	telomerase associated protein 1	7011
ENSG00000197355	-0.371248446704841	4.84567487782756	16.4179448900953	0.000116519073940111	0.00122199047020563	UAP1L1	UDP-N-acetylglucosamine pyrophosphorylase 1 like 1	91373
ENSG00000101361	0.184540096440374	8.19477731106898	16.4120522368703	0.000116819942243579	0.00122421626879235	NOP56	NOP56 ribonucleoprotein	10528
ENSG00000158604	-0.261119580058997	5.96373632477747	16.3907150096178	0.000117916095028471	0.00123407401467282	TMED4	transmembrane p24 trafficking protein 4	222068
ENSG00000136270	0.220942861869686	6.81306685637521	16.3902654004561	0.000117939306354483	0.00123407401467282	TBRG4	transforming growth factor beta regulator 4	9238
ENSG00000112578	0.241117704695196	6.55713090043421	16.3877049542491	0.000118071580588668	0.00123452283958416	BYSL	bystin like	705
ENSG00000189067	-0.372514959383292	4.83818471606525	16.3814442756796	0.000118395655211185	0.00123697487880249	LITAF	lipopolysaccharide induced TNF factor	9516
ENSG00000213463	-0.359427288203216	4.894373635056	16.3713757556957	0.000118918760150201	0.001241501069686	SYNJ2BP	synaptojanin 2 binding protein	55333
ENSG00000126883	0.232650554898409	6.69564185885065	16.3568357350804	0.000119678385062949	0.00124848780550563	NUP214	nucleoporin 214	8021
ENSG00000124733	-0.293251301581891	5.55104099235911	16.3456222034527	0.0001202676348566	0.00125368797935046	MEA1	male-enhanced antigen 1	4201
ENSG00000172115	0.196191402825466	7.63382875903774	16.3411454912829	0.000120503711624603	0.00125520155728432	CYCS	cytochrome c, somatic	54205
ENSG00000053372	0.233961367031277	6.73382880440395	16.3369223872522	0.000120726852122518	0.00125657820762338	MRTO4	MRT4 homolog, ribosome maturation factor	51154
ENSG00000165102	-0.42999768169681	4.31663388981405	16.3250777649116	0.000121354972683405	0.00126216482131264	HGSNAT	heparan-alpha-glucosaminide N-acetyltransferase	138050
ENSG00000125740	0.647019576690734	3.03391321262034	16.3067083632133	0.000122335769694737	0.00127140831529249	FOSB	FosB proto-oncogene, AP-1 transcription factor subunit	2354
ENSG00000119403	-0.373749434038073	4.85310740501409	16.2985319171549	0.000122774957432481	0.00127501331733642	PHF19	PHD finger protein 19	26147
ENSG00000138069	0.2383759397532	6.40824223287011	16.2916591401794	0.000123145376584679	0.00127789927978031	RAB1A	RAB1A, member RAS oncogene family	5861
ENSG00000143315	-0.351690165277926	4.86274528996412	16.2619840116655	0.000124758030759358	0.00129366210273893	PIGM	phosphatidylinositol glycan anchor biosynthesis class M	93183
ENSG00000123395	0.314756843799814	5.372787735351	16.2446025157971	0.000125712693123324	0.001302583433923	ATG101	autophagy related 101	60673
ENSG00000100138	0.254245204035925	6.12851024978661	16.239492092723	0.000125994807634553	0.00130452794831218	SNU13	small nuclear ribonucleoprotein 13	4809
ENSG00000130589	-0.312966272026264	5.71154636765524	16.2059423566545	0.000127863148497355	0.00132288075434118	HELZ2	helicase with zinc finger 2	85441
ENSG00000165175	0.24035785317549	6.25339836820369	16.1958588297761	0.00012843024779012	0.00132713955065568	MID1IP1	MID1 interacting protein 1	58526
ENSG00000112159	0.223380963178548	7.52192214816776	16.1943312071463	0.000128516387311019	0.00132713955065568	MDN1	midasin AAA ATPase 1	23195
ENSG00000142173	-0.309620515942556	5.55555641483437	16.1935042822761	0.000128563040745533	0.00132713955065568	COL6A2	collagen type VI alpha 2 chain	1292
ENSG00000197746	-0.185887598550268	8.2468361818331	16.1866524103291	0.000128950281473252	0.00133014285863223	PSAP	prosaposin	5660
ENSG00000140682	-0.840917959433663	2.43495508312372	16.1804324610391	0.000129302849014618	0.00133278429148501	TGFB1I1	transforming growth factor beta 1 induced transcript 1	7041
ENSG00000004399	-0.381240022873887	4.78297989435866	16.1731503255549	0.000129716887197563	0.00133605491869705	PLXND1	plexin D1	23129
ENSG00000283103	1.06689931272352	1.4891308625776	16.1639892651224	0.000130239695690875	0.00134044014670817	NA	NA	NA
ENSG00000182199	0.193357473887055	8.22044490846033	16.1602083317073	0.000130456100547767	0.00134166765507502	SHMT2	serine hydroxymethyltransferase 2	6472
ENSG00000106460	-0.351476061545431	5.02975491332394	16.1306729486753	0.000132159385091206	0.00135813586021832	TMEM106B	transmembrane protein 106B	54664
ENSG00000188706	-0.27149330373824	5.91833580771802	16.1290432157553	0.000132254035041532	0.00135813586021832	ZDHHC9	zinc finger DHHC-type palmitoyltransferase 9	51114
ENSG00000158161	0.254453548249927	6.1709843204167	16.1242647832226	0.000132531954731585	0.00135997872121296	EYA3	EYA transcriptional coactivator and phosphatase 3	2140
ENSG00000293210	-1.2598004274648	1.49963367473243	16.1015557253097	0.000133860990890868	0.00137259688655135	NA	NA	NA
ENSG00000147403	0.171791551995526	10.1845120767421	16.0752813790096	0.000135415833625619	0.00138751001041324	RPL10	ribosomal protein L10	6134
ENSG00000060982	0.241050044450446	6.24092716851299	16.069764932438	0.000135744638380333	0.00138969318569313	BCAT1	branched chain amino acid transaminase 1	586
ENSG00000159873	0.214829430409414	7.07123703127012	16.0683328167935	0.000135830133267139	0.00138969318569313	CCDC117	coiled-coil domain containing 117	150275
ENSG00000125871	0.259602057809153	5.8770935421148	16.0502000263386	0.000136917441325639	0.00139948770100569	MGME1	mitochondrial genome maintenance exonuclease 1	92667
ENSG00000110047	0.30582455103116	5.41557432260984	16.0489381761901	0.00013699343941329	0.00139948770100569	EHD1	EH domain containing 1	10938
ENSG00000103994	0.245888838289523	6.35338355508065	16.0473121991499	0.000137091432048993	0.00139948770100569	ZNF106	zinc finger protein 106	64397
ENSG00000138600	-0.365606224429915	4.71753148749726	16.0413542442108	0.000137451117284931	0.0014021232141355	SPPL2A	signal peptide peptidase like 2A	84888
ENSG00000129480	-0.481822442733889	3.80066366380934	16.0230129460881	0.000138564508720477	0.0014124376342784	DTD2	D-aminoacyl-tRNA deacylase 2	112487
ENSG00000130703	0.313393882895413	5.26088733825371	16.0181547667206	0.000138860973809847	0.00141441575977995	OSBPL2	oxysterol binding protein like 2	9885
ENSG00000121005	-0.485429867483508	3.88972371199678	16.0162659049942	0.000138976415918479	0.00141454845738101	CRISPLD1	cysteine rich secretory protein LCCL domain containing 1	83690
ENSG00000112659	-0.368014917586017	4.73091131350942	16.011053408015	0.000139295502872623	0.00141675219858371	CUL9	cullin 9	23113
ENSG00000184381	0.4595728251182	3.82553393829649	15.9989605443477	0.000140038687178126	0.00142309171338582	PLA2G6	phospholipase A2 group VI	8398
ENSG00000133466	-0.619925093038936	2.90814920519448	15.9975624548111	0.000140124871865386	0.00142309171338582	C1QTNF6	C1q and TNF related 6	114904
ENSG00000276023	0.342437303604314	4.83967448858944	15.992783626326	0.000140419873799238	0.0014250398948678	DUSP14	dual specificity phosphatase 14	11072
ENSG00000153132	-0.408730519582703	4.26887116471042	15.9864919821832	0.000140809239562727	0.00142794215627047	CLGN	calmegin	1047
ENSG00000164081	-0.297531820838145	5.54348520075665	15.9656864288391	0.000142104756371666	0.00144002266691523	TEX264	testis expressed 264, ER-phagy receptor	51368
ENSG00000136699	0.213245667578305	7.26412771595924	15.9582029778375	0.000142573732600404	0.00144371583187448	SMPD4	sphingomyelin phosphodiesterase 4	55627
ENSG00000223802	-0.719915348596236	2.68300751289712	15.9488103159367	0.000143164614039934	0.00144863710558211	CERS1	ceramide synthase 1	10715
ENSG00000105968	-0.234754926263549	6.45785505805002	15.9333753827997	0.000144141094020507	0.00145745006633327	H2AZ2	H2A.Z variant histone 2	94239
ENSG00000163472	0.530565198070912	3.23155842269474	15.9252699405862	0.000144656624749507	0.00146159275862486	TMEM79	transmembrane protein 79	84283
ENSG00000161526	0.244790328876794	6.37395610697786	15.9164312111086	0.000145220960840277	0.00146622215725578	SAP30BP	SAP30 binding protein	29115
ENSG00000128731	0.262027627606779	6.18191346893116	15.9088671065827	0.000145705715898533	0.00147004189042406	HERC2	HECT and RLD domain containing E3 ubiquitin protein ligase 2	8924
ENSG00000064313	0.227458531757081	6.65504883933736	15.8802108838516	0.000147557361304188	0.00148763669659376	TAF2	TATA-box binding protein associated factor 2	6873
ENSG00000012048	-0.214450346218681	6.97768909512242	15.8766221214579	0.000147790954615445	0.00148890493446282	BRCA1	BRCA1 DNA repair associated	672
ENSG00000108963	0.304364814659392	5.28853609341378	15.8643282186975	0.000148594060080677	0.00149590463399002	DPH1	diphthamide biosynthesis 1	1801
ENSG00000176871	-0.38632407321662	4.59845883847221	15.8382639978299	0.000150311627296907	0.00151200883657779	WSB2	WD repeat and SOCS box containing 2	55884
ENSG00000147649	0.197592785454797	7.3247065827715	15.8367398639662	0.000150412694863734	0.00151200883657779	MTDH	metadherin	92140
ENSG00000104907	0.241000978553063	6.53970675093202	15.8102604174128	0.000152179807036552	0.00152865999621008	TRMT1	tRNA methyltransferase 1	55621
ENSG00000139163	0.25794984566857	6.02731334239854	15.7974321152198	0.000153043586231651	0.0015362194862148	ETNK1	ethanolamine kinase 1	55500
ENSG00000151923	0.208257100490838	7.19976060651111	15.7879383975222	0.000153686087017571	0.00154154846324378	TIAL1	TIA1 cytotoxic granule associated RNA binding protein like 1	7073
ENSG00000181826	-1.17177244881903	1.64334696234078	15.777171061175	0.0001544181469006	0.00154776737662633	RELL1	RELT like 1	768211
ENSG00000117298	-0.327757856533515	5.39469245419582	15.7570033945555	0.000155799010051004	0.00156047565396988	ECE1	endothelin converting enzyme 1	1889
ENSG00000110917	0.198999510613262	7.45355993554318	15.7541085516847	0.00015599825936054	0.00156133910020853	MLEC	malectin	9761
ENSG00000008282	-0.341389690829934	4.95613536206367	15.729490074935	0.000157703375183787	0.00157726214195399	SYPL1	synaptophysin like 1	6856
ENSG00000115977	0.277555436706409	5.6039110446056	15.7153829642308	0.000158689101942472	0.0015859724139142	AAK1	AP2 associated kinase 1	22848
ENSG00000168758	-0.379523915537656	4.64469213170129	15.7051528698844	0.000159407894517822	0.00159200422203916	SEMA4C	semaphorin 4C	54910
ENSG00000198833	0.262154671386514	5.86849780732231	15.6980549780105	0.00015990858151192	0.00159585067040653	UBE2J1	ubiquitin conjugating enzyme E2 J1	51465
ENSG00000174238	-0.260658003346305	6.13729153680384	15.6867907856216	0.000160706489757293	0.00160206800349666	PITPNA	phosphatidylinositol transfer protein alpha	5306
ENSG00000204713	0.215825969995414	6.7153109809881	15.6859873648463	0.000160763557257919	0.00160206800349666	TRIM27	tripartite motif containing 27	5987
ENSG00000257511	1.09582291689985	1.3036004113711	15.6576340961987	0.000162790940341598	0.00162110199567278	LOC100420981	nucleosome assembly protein 1 like 1 pseudogene	100420981
ENSG00000165271	0.241241559714228	6.41345092741342	15.6553112271619	0.000162958199160518	0.00162159844870683	NOL6	nucleolar protein 6	65083
ENSG00000105879	0.296460646007505	5.51828165862625	15.6510018646151	0.000163268965219195	0.00162286745946593	CBLL1	Cbl proto-oncogene like 1	79872
ENSG00000124177	0.264718438828299	6.30956308575775	15.6502850233929	0.000163320718842864	0.00162286745946593	CHD6	chromodomain helicase DNA binding protein 6	84181
ENSG00000174227	0.296684096338177	5.58213931249336	15.6411635365033	0.00016398073907635	0.00162825447025344	PIGG	phosphatidylinositol glycan anchor biosynthesis class G	54872
ENSG00000169231	-0.486877184121426	3.52798780150313	15.6249869708621	0.00016515802559775	0.00163876627123285	THBS3	thrombospondin 3	7059
ENSG00000153310	-0.273164382260861	5.76941174595331	15.6209705291777	0.000165451678990523	0.00164050150051479	CYRIB	CYFIP related Rac1 interactor B	51571
ENSG00000080819	-0.356769812103202	4.80763282193023	15.6053790864052	0.000166596721904184	0.00165066995906785	CPOX	coproporphyrinogen oxidase	1371
ENSG00000168769	0.332929050275522	4.97648423462349	15.5985587586749	0.00016710017481186	0.00165447140824473	TET2	tet methylcytosine dioxygenase 2	54790
ENSG00000164603	0.428608449315647	4.0202538088693	15.5880515666028	0.000167878849952051	0.00166099045525625	BMT2	base methyltransferase of 25S rRNA 2 homolog	154743
ENSG00000162413	-0.263598677622089	5.9085704472889	15.585028057868	0.000168103610683945	0.0016620236727034	KLHL21	kelch like family member 21	9903
ENSG00000126062	-0.280855472548469	5.61908757676317	15.5793635921535	0.00016852552931356	0.00166500329819663	TMEM115	transmembrane protein 115	11070
ENSG00000167315	-0.444921971273698	4.10453292400645	15.5696399230646	0.000169252345050419	0.00167098884191308	ACAA2	acetyl-CoA acyltransferase 2	10449
ENSG00000155275	0.343220885615434	4.85632059794628	15.5615776131311	0.000169857428666777	0.00167576486053252	TRMT44	tRNA methyltransferase 44 homolog	152992
ENSG00000176170	-0.52262190383228	3.80900915534677	15.5462972126472	0.000171010361342885	0.00168593512553028	SPHK1	sphingosine kinase 1	8877
ENSG00000173402	-0.277058337407489	5.81318958607093	15.5370895725256	0.000171708985352858	0.00169161519664313	DAG1	dystroglycan 1	1605
ENSG00000124784	0.255608391254741	5.97019197392242	15.5104435551267	0.000173747357307313	0.00171047647835254	RIOK1	RIO kinase 1	83732
ENSG00000013810	0.205397913672823	7.30717441572507	15.5062558536783	0.000174069969564422	0.00171124076049132	TACC3	transforming acidic coiled-coil containing protein 3	10460
ENSG00000104980	0.226141536693868	6.95507164482084	15.5062193784616	0.000174072782253859	0.00171124076049132	TIMM44	translocase of inner mitochondrial membrane 44	10469
ENSG00000106105	0.179191313773635	8.38819389778326	15.5029170079933	0.00017432762999236	0.00171252718737872	GARS1	glycyl-tRNA synthetase 1	2617
ENSG00000068745	0.254511961850113	6.35054754260664	15.4972667557719	0.00017476455872478	0.00171501818203559	IP6K2	inositol hexakisphosphate kinase 2	51447
ENSG00000204217	-0.283797724140714	5.51062540221584	15.496427684001	0.000174829539553006	0.00171501818203559	BMPR2	bone morphogenetic protein receptor type 2	659
ENSG00000140854	0.247591299715219	6.00966249719732	15.463762280022	0.000177378723094514	0.00173878986755247	KATNB1	katanin regulatory subunit B1	10300
ENSG00000185246	0.246899883657755	6.1332493900691	15.4621256324282	0.000177507449254801	0.00173881765184915	PRPF39	pre-mRNA processing factor 39	55015
ENSG00000197037	0.320244422756696	4.97722600883279	15.4562285083049	0.000177972070947565	0.00174165572052172	ZSCAN25	zinc finger and SCAN domain containing 25	221785
ENSG00000125844	0.228377554185875	6.84972828874631	15.454083264066	0.000178141400903154	0.00174165572052172	RRBP1	ribosome binding protein 1	6238
ENSG00000173548	-0.447587211135122	4.06616518902862	15.4536519497224	0.000178175465761453	0.00174165572052172	SNX33	sorting nexin 33	257364
ENSG00000171453	0.280109069963035	5.55721391435805	15.4510420355545	0.000178381737961563	0.00174243887179994	POLR1C	RNA polymerase I and III subunit C	9533
ENSG00000102978	0.240966723860375	6.16744236088872	15.4352365062408	0.000179636183672884	0.00175309543251884	POLR2C	RNA polymerase II subunit C	5432
ENSG00000196670	-0.412313922126375	4.33701095206403	15.4341023003659	0.000179726551726519	0.00175309543251884	ZFP62	ZFP62 zinc finger protein	643836
ENSG00000107938	0.230980846418899	6.39056728144434	15.432295351755	0.00017987061748159	0.00175326250434419	EDRF1	erythroid differentiation regulatory factor 1	26098
ENSG00000116273	-0.319721836677812	5.26832191411994	15.4270394071526	0.000180290344437479	0.00175611441281415	PHF13	PHD finger protein 13	148479
ENSG00000147174	1.1033614402377	1.06197007146617	15.4237707875831	0.000180551877468929	0.00175742250288996	GCNA	germ cell nuclear acidic peptidase	93953
ENSG00000148296	0.261185307442643	6.01276943699192	15.4158380494758	0.000181188229486646	0.0017623745251194	SURF6	surfeit 6	6838
ENSG00000291202	0.397281036288239	4.22204908911022	15.4116557190483	0.000181524659869076	0.00176440436461061	GTF2IP12	general transcription factor IIi pseudogene 12	101926918
ENSG00000154917	-0.493957041665972	3.97139286574015	15.3771584101276	0.000184324332949958	0.00179035702299917	RAB6B	RAB6B, member RAS oncogene family	51560
ENSG00000137947	0.35089665434746	4.68831506692032	15.3735788896084	0.000184617371129364	0.00179194316938776	GTF2B	general transcription factor IIB	2959
ENSG00000162522	-0.302268227252007	5.45254293851311	15.3679118917035	0.000185082283402322	0.00179519417019162	NHSL3	NHS like 3	57648
ENSG00000160360	-0.30301422437736	5.54312488317918	15.3606472204375	0.000185680032208071	0.00179972814375992	GPSM1	G protein signaling modulator 1	26086
ENSG00000125485	0.275019795083725	5.65955159780777	15.3571664345459	0.00018596714167384	0.00180100599198823	DDX31	DEAD-box helicase 31	64794
ENSG00000110497	0.233415485413059	6.43468327620304	15.3558885954563	0.000186072657874833	0.00180100599198823	AMBRA1	autophagy and beclin 1 regulator 1	55626
ENSG00000005339	0.213762116908381	7.21228048387374	15.339613612001	0.000187421958589121	0.00181279558265612	CREBBP	CREB binding protein	1387
ENSG00000156858	0.225746008266862	6.84958105188109	15.3341067937148	0.000187880789578562	0.00181596183741014	PRR14	proline rich 14	78994
ENSG00000170222	0.547345198460819	3.27148051727726	15.3315683285303	0.000188092685577516	0.001816738582655	ADPRM	ADP-ribose/CDP-alcohol diphosphatase, manganese dependent	56985
ENSG00000214783	1.21710500189869	0.964703759975378	15.327155766289	0.00018846160656152	0.00181902984614096	POLR2J4	RNA polymerase II subunit J4 (pseudogene)	84820
ENSG00000196967	0.502617034525453	3.43752941158747	15.3138718641924	0.00018957674283376	0.00182851534358931	ZNF585A	zinc finger protein 585A	199704
ENSG00000197903	0.376258564572941	4.32818531299019	15.3010485978423	0.000190659663220346	0.00183767708890399	H2BC12	H2B clustered histone 12	85236
ENSG00000117475	0.32869685064659	4.85357425400491	15.2994286734632	0.00019079691821603	0.00183771759721047	BLZF1	basic leucine zipper nuclear factor 1	8548
ENSG00000157350	-0.361836404439417	4.7390417100769	15.2966287268636	0.000191034395851472	0.00183872270069723	ST3GAL2	ST3 beta-galactoside alpha-2,3-sialyltransferase 2	6483
ENSG00000262712	-0.85347742264474	2.14878705194034	15.2823548626007	0.000192249779276991	0.00184913227811546	NA	NA	NA
ENSG00000166224	-0.287684529142312	5.39656704945053	15.2684488610121	0.000193441506777243	0.00185929999415956	SGPL1	sphingosine-1-phosphate lyase 1	8879
ENSG00000157212	0.278111788098518	5.57972140522919	15.2599722986177	0.000194171671279741	0.0018650202529317	PAXIP1	PAX interacting protein 1	22976
ENSG00000226479	-0.311007613529674	5.0985073702843	15.2519776992249	0.000194862923436587	0.00187035906775966	TMEM185B	transmembrane protein 185B	79134
ENSG00000188229	-0.182608179984319	8.35595129777001	15.2425894996266	0.000195677912897122	0.00187628424916418	TUBB4B	tubulin beta 4B class IVb	10383
ENSG00000100065	-0.400759365878564	4.55647449033797	15.2417389086363	0.000195751926082072	0.00187628424916418	CARD10	caspase recruitment domain family member 10	29775
ENSG00000062194	0.213065753728968	6.77028519668004	15.2398102804218	0.000195919850343829	0.00187659152076904	GPBP1	GC-rich promoter binding protein 1	65056
ENSG00000153814	-0.595545884108894	3.07567565999763	15.2355207158903	0.000196293872291877	0.00187887107698919	JAZF1	JAZF zinc finger 1	221895
ENSG00000170456	-0.347233630005306	4.91066242136513	15.230722378754	0.000196713128229647	0.00188158014342652	DENND5B	DENN domain containing 5B	160518
ENSG00000122359	-0.246276739550443	6.14084054546661	15.210632796562	0.00019847850895296	0.00189715236377736	ANXA11	annexin A11	311
ENSG00000164465	-0.448992456740311	4.08420079589221	15.2027133365182	0.000199178915923075	0.0019016858567211	DCBLD1	discoidin, CUB and LCCL domain containing 1	285761
ENSG00000110090	-0.377693267673981	4.73769831010162	15.202157544803	0.000199228166425966	0.0019016858567211	CPT1A	carnitine palmitoyltransferase 1A	1374
ENSG00000100316	0.160536729615617	10.3707990746512	15.1996111350299	0.000199453972616847	0.00190207077763894	RPL3	ribosomal protein L3	6122
ENSG00000023287	0.21539654787418	6.75447738231173	15.1985976826803	0.000199543915204085	0.00190207077763894	RB1CC1	RB1 inducible coiled-coil 1	9821
ENSG00000182179	1.26101782103859	0.965025535461273	15.1886734584627	0.000200426889956304	0.00190916979591481	UBA7	ubiquitin like modifier activating enzyme 7	7318
ENSG00000156384	-0.534254822513436	3.36578517946739	15.1860698186706	0.000200659206439605	0.0019100654440688	SFR1	SWI5 dependent homologous recombination repair protein 1	119392
ENSG00000106031	-0.486166177275687	3.9619713343945	15.1757441068266	0.000201583281801415	0.00191754014341677	HOXA13	homeobox A13	3209
ENSG00000177732	-0.287588478730323	5.57475952161878	15.1694426606886	0.000202149369526975	0.00192160157736172	SOX12	SRY-box transcription factor 12	6666
ENSG00000143641	-0.215457258665289	6.87048496812815	15.1648676173302	0.000202561393289949	0.00192419392305418	GALNT2	polypeptide N-acetylgalactosaminyltransferase 2	2590
ENSG00000113645	-0.349530695566679	4.91814952782465	15.1568318824389	0.000203287180528504	0.00192976119413038	WWC1	WW and C2 domain containing 1	23286
ENSG00000023909	-0.328836350314335	5.16355914525009	15.1537077497282	0.000203570075366191	0.00193111942373478	GCLM	glutamate-cysteine ligase modifier subunit	2730
ENSG00000255121	-0.772432608163026	2.46434652432196	15.13377336166	0.000205384746601817	0.00194699665069615	NA	NA	NA
ENSG00000088298	0.420915646940995	4.06045828316024	15.121434099181	0.000206516365699579	0.00195638137382894	EDEM2	ER degradation enhancing alpha-mannosidase like protein 2	55741
ENSG00000148730	-0.202443287430451	7.25892078576711	15.1141917757974	0.000207183542308238	0.00196135646769115	EIF4EBP2	eukaryotic translation initiation factor 4E binding protein 2	1979
ENSG00000152558	-0.237880701058716	6.3382347829445	15.0880170651996	0.000209613392482438	0.00198300012121058	TMEM123	transmembrane protein 123	114908
ENSG00000145375	0.461711000414665	3.77161801911703	15.0816102167234	0.000210212616494884	0.00198730777483049	AFG2A	AFG2 AAA ATPase homolog A	166378
ENSG00000187325	-0.334550477096238	5.08738955801884	15.067414856894	0.000211546589538282	0.00199855095396905	TAF9B	TATA-box binding protein associated factor 9b	51616
ENSG00000145391	-0.227156513693482	6.84318526289304	15.0639823514539	0.000211870458941055	0.00199878407552296	SETD7	SET domain containing 7, histone lysine methyltransferase	80854
ENSG00000143947	0.170248370692542	8.79457605487133	15.06365344277	0.000211901519502159	0.00199878407552296	RPS27A	ribosomal protein S27a	6233
ENSG00000108799	-0.335625402545102	4.9278685135944	15.0625537193086	0.000212005406214968	0.00199878407552296	EZH1	enhancer of zeste 1 polycomb repressive complex 2 subunit	2145
ENSG00000179151	0.210837205927393	6.76688252833634	15.0330123641697	0.000214815806424785	0.00202389898931728	EDC3	enhancer of mRNA decapping 3	80153
ENSG00000203667	-0.452441786910199	3.9752499829289	15.0229488690223	0.000215781939391603	0.00203161564204282	COX20	cytochrome c oxidase assembly factor COX20	116228
ENSG00000163322	-0.520272243334522	3.54881715151819	15.0114384923401	0.000216892472976592	0.00204030863981131	ABRAXAS1	abraxas 1, BRCA1 A complex subunit	84142
ENSG00000204387	0.345496654244568	4.73162108026651	15.0103202068237	0.000217000679979932	0.00204030863981131	SNHG32	small nucleolar RNA host gene 32	50854
ENSG00000171223	0.508127219587113	3.67289935033926	14.9959690300846	0.000218394272614448	0.00205201475738146	JUNB	JunB proto-oncogene, AP-1 transcription factor subunit	3726
ENSG00000167553	-0.189327974643717	7.88200176702368	14.970593336881	0.000220881045246879	0.00207363317068436	TUBA1C	tubulin alpha 1c	84790
ENSG00000269939	1.48166468750985	0.438370501164143	14.9694338464432	0.000220995368320835	0.00207363317068436	NA	NA	NA
ENSG00000198160	0.239426192547915	5.99939034659614	14.9532742795941	0.000222595029724269	0.00208722508523531	MIER1	MIER1 transcriptional regulator	57708
ENSG00000103723	0.587731316470463	2.93095911652572	14.9469293011999	0.000223226389212648	0.00209172516133317	AP3B2	adaptor related protein complex 3 subunit beta 2	8120
ENSG00000112624	0.566030110395675	2.97783658429368	14.9432863322096	0.000223589718358317	0.00209370928133226	BICRAL	BICRA like chromatin remodeling complex associated protein	23506
ENSG00000160055	-0.459771149278369	3.84764016796803	14.919806255377	0.000225946165759388	0.00211434176251265	TMEM234	transmembrane protein 234	56063
ENSG00000128973	-0.296622376641939	5.39313981573223	14.9106149582573	0.000226875559809849	0.00212160137582507	CLN6	CLN6 transmembrane ER protein	54982
ENSG00000143324	-0.318573897148045	5.1901927709251	14.9073663232727	0.000227204993291284	0.00212324449752315	XPR1	xenotropic and polytropic retrovirus receptor 1	9213
ENSG00000214900	1.44225395479532	0.702000182851387	14.8951089382485	0.000228452422777504	0.00213345832549215	LINC01599	long intergenic non-protein coding RNA 1599	196913
ENSG00000184545	0.252244570073357	6.04534245153788	14.883897098075	0.000229599631770357	0.00214272305000823	DUSP8	dual specificity phosphatase 8	1850
ENSG00000158545	0.216581642033791	6.78192316741088	14.8740425972991	0.000230612861006683	0.00215072575032026	ZC3H18	zinc finger CCCH-type containing 18	124245
ENSG00000205189	0.247745607525989	6.11077671635867	14.8653869568136	0.00023150662796736	0.0021567748698789	ZBTB10	zinc finger and BTB domain containing 10	65986
ENSG00000106804	-1.01779959437834	1.60500934005784	14.8647379608731	0.000231573785985404	0.0021567748698789	C5	complement C5	727
ENSG00000142207	0.208723761749823	7.04633013309483	14.854302855248	0.000232656372019632	0.00216539744631749	URB1	URB1 ribosome biogenesis homolog	9875
ENSG00000119661	0.371986338615266	4.3890353903593	14.8465057191925	0.000233468688555949	0.00217149463052846	DNAL1	dynein axonemal light chain 1	83544
ENSG00000182022	-0.403356784761364	4.3237885007164	14.8446297201824	0.000233664568877763	0.00217185398744258	CHST15	carbohydrate sulfotransferase 15	51363
ENSG00000158373	0.71663108842067	2.29959731686704	14.84078553871	0.000234066484357789	0.00217392472481678	H2BC5	H2B clustered histone 5	3017
ENSG00000073712	-0.274912828174106	5.74057470047447	14.8394895533031	0.000234202142378176	0.00217392472481678	FERMT2	FERM domain containing kindlin 2	10979
ENSG00000158623	-0.270684013931237	5.69320729545043	14.8238195594824	0.000235848839390408	0.00218773953637361	COPG2	COPI coat complex subunit gamma 2	26958
ENSG00000044090	-0.382969075239209	4.64317358117078	14.8088425406098	0.000237433874590134	0.00220096421197244	CUL7	cullin 7	9820
ENSG00000172613	0.335676476016633	4.89411633524187	14.8022730780816	0.000238132590382831	0.00220537248966028	RAD9A	RAD9 checkpoint clamp component A	5883
ENSG00000179562	0.281966868435089	5.42845077651759	14.8013703465437	0.000238228768793306	0.00220537248966028	GCC1	GRIP and coiled-coil domain containing 1	79571
ENSG00000169926	-0.340597353754773	4.81135910135733	14.7743530650599	0.000241125848259902	0.00223069672884512	KLF13	KLF transcription factor 13	51621
ENSG00000156802	0.209470566107092	7.09027494077337	14.7645116208277	0.000242190158585755	0.00223904315286911	ATAD2	ATPase family AAA domain containing 2	29028
ENSG00000105698	-0.263274583547871	5.76895006257786	14.7474014161211	0.000244052102426562	0.0022547475844252	USF2	upstream transcription factor 2, c-fos interacting	7392
ENSG00000084676	-0.301356199143762	5.18699298563327	14.7433146632746	0.000244499005590642	0.00225736648744515	NCOA1	nuclear receptor coactivator 1	8648
ENSG00000196155	-0.237459797455207	6.2857924745657	14.715114105389	0.000247605946336577	0.00228452460307334	PLEKHG4	pleckstrin homology and RhoGEF domain containing G4	25894
ENSG00000026297	-0.606946631958204	3.1159538087865	14.7083462070892	0.000248357626180806	0.0022885413390038	RNASET2	ribonuclease T2	8635
ENSG00000213341	0.228275636270548	6.40906525353881	14.708210875746	0.000248372680796894	0.0022885413390038	CHUK	component of inhibitor of nuclear factor kappa B kinase complex	1147
ENSG00000161847	0.274992406494214	5.68608853254303	14.6983810471111	0.000249468697547942	0.00229710776702145	RAVER1	ribonucleoprotein, PTB binding 1	125950
ENSG00000105576	0.193568304948111	7.60280220720644	14.6950645434125	0.000249839608930382	0.00229899045872514	TNPO2	transportin 2	30000
ENSG00000114784	0.287027937828049	5.25612126951714	14.693507546778	0.000250013936562543	0.0022990629106537	EIF1B	eukaryotic translation initiation factor 1B	10289
ENSG00000134575	-0.325352594194727	4.85943856105645	14.6889544092709	0.000250524444382685	0.00230222463460655	ACP2	acid phosphatase 2, lysosomal	53
ENSG00000101210	-0.196318313111494	7.50382621421459	14.6850714357614	0.000250960661235778	0.00230469990225303	EEF1A2	eukaryotic translation elongation factor 1 alpha 2	1917
ENSG00000127914	0.243138121924953	6.17930499821567	14.6745053842247	0.000252151631527591	0.00231409856123528	AKAP9	A-kinase anchoring protein 9	10142
ENSG00000174132	0.560744899880648	3.07822271732379	14.6719396162016	0.00025244171497334	0.00231453281625313	FAM174A	family with sequence similarity 174 member A	345757
ENSG00000119707	0.189938295431689	7.50001968947106	14.6711231378421	0.000252534097458258	0.00231453281625313	RBM25	RNA binding motif protein 25	58517
ENSG00000049167	0.405010340855032	4.19051570508458	14.6639013966427	0.000253352739044717	0.00232049604223185	ERCC8	ERCC excision repair 8, CSA ubiquitin ligase complex subunit	1161
ENSG00000132694	-0.287467744300108	5.49170424029445	14.6569693704304	0.000254141113691357	0.00232617432889664	ARHGEF11	Rho guanine nucleotide exchange factor 11	9826
ENSG00000196923	-0.338931454663085	4.90827623709519	14.6330849744648	0.000256876900823321	0.0023496581153455	PDLIM7	PDZ and LIM domain 7	9260
ENSG00000152484	-0.375274178194929	4.53990409320579	14.6277054773942	0.00025749726378027	0.00235377379704374	USP12	ubiquitin specific peptidase 12	219333
ENSG00000162852	0.352026741942337	4.546692886326	14.6242829998051	0.000257892747519547	0.00235582978091269	CNST	consortin, connexin sorting protein	163882
ENSG00000100299	-0.439988981026312	4.09298988677696	14.6224295859292	0.000258107179834991	0.00235623024975605	ARSA	arylsulfatase A	410
ENSG00000165169	-0.399302281133889	4.22755445093388	14.612704838547	0.000259235310344296	0.00236496572422419	DYNLT3	dynein light chain Tctex-type 3	6990
ENSG00000164309	0.921055436582784	1.60282040227225	14.6042915503014	0.000260215406177857	0.0023723400594908	CMYA5	cardiomyopathy associated 5	202333
ENSG00000196187	-0.348484966926967	4.91069294513949	14.6008423144876	0.000260618324554616	0.0023744461073538	TMEM63A	transmembrane protein 63A	9725
ENSG00000178202	-0.262433457661737	5.76193982625202	14.5973435811641	0.00026102768232489	0.00237633060776261	POGLUT3	protein O-glucosyltransferase 3	143888
ENSG00000289399	-0.751679299247878	2.53643978293057	14.5961348232487	0.000261169263146802	0.00237633060776261	NA	NA	NA
ENSG00000272391	0.227008128782266	6.53781377955969	14.5907560769262	0.000261800232288654	0.00238050349464838	POM121C	POM121 transmembrane nucleoporin C	100101267
ENSG00000179163	-0.405237678304622	4.34747073011384	14.5661812445964	0.000264703116951157	0.00240531542850617	FUCA1	alpha-L-fucosidase 1	2517
ENSG00000186594	0.887052867590933	1.64075558889804	14.5600673413212	0.000265430461083393	0.00241033894048904	MIR22HG	MIR22 host gene	84981
ENSG00000172059	-0.414329630701602	4.1373361017433	14.5507297552247	0.000266545293116732	0.00241784136185191	KLF11	KLF transcription factor 11	8462
ENSG00000211459	0.166876222523819	10.141922521254	14.5502162004023	0.000266606747328443	0.00241784136185191	NA	NA	NA
ENSG00000149485	-0.230361536766166	6.40134562078723	14.5462197794955	0.000267085476126063	0.00242059356709526	FADS1	fatty acid desaturase 1	3992
ENSG00000114670	0.581794415387377	2.87818842296494	14.5408272942108	0.000267732844307072	0.00242486953807822	NEK11	NIMA related kinase 11	79858
ENSG00000110880	-0.220848980931936	6.55844342162462	14.536017399235	0.000268311638030378	0.00242795836866047	CORO1C	coronin 1C	23603
ENSG00000148843	0.185426326380837	7.78505468673957	14.535072789275	0.000268425458220716	0.00242795836866047	PDCD11	programmed cell death 11	22984
ENSG00000145740	0.238395033712861	6.19417129983477	14.5183780472974	0.000270445319434248	0.00244462745551429	SLC30A5	solute carrier family 30 member 5	64924
ENSG00000004866	0.416812269767315	3.98011535608087	14.5161087151568	0.000270721088905451	0.00244551973836631	ST7	suppression of tumorigenicity 7	7982
ENSG00000006118	-0.258361630466354	6.0649726778604	14.4991092845446	0.000272796107324178	0.00246265348651081	TMEM132A	transmembrane protein 132A	54972
ENSG00000143493	0.213914941246498	6.78824317153789	14.4852894119511	0.000274495102089922	0.00247516106081502	INTS7	integrator complex subunit 7	25896
ENSG00000007968	-0.269370804954985	5.78293338608471	14.4849252477743	0.000274540019198423	0.00247516106081502	E2F2	E2F transcription factor 2	1870
ENSG00000104064	0.361122781494024	4.51196496328227	14.4649847362275	0.000277011151358788	0.00249581084316216	GABPB1	GA binding protein transcription factor subunit beta 1	2553
ENSG00000141424	-0.234108720782056	6.35382609968787	14.4632852461119	0.00027722281924873	0.0024960896867428	SLC39A6	solute carrier family 39 member 6	25800
ENSG00000136504	0.20591667172567	6.7978697077464	14.449643629721	0.000278927909326263	0.00250980604795723	KAT7	lysine acetyltransferase 7	11143
ENSG00000139973	-1.02616537826199	1.87986601584368	14.4379013178114	0.000280404264174787	0.00251947237809263	SYT16	synaptotagmin 16	83851
ENSG00000162441	-0.304951703348927	5.13294885058773	14.4374570485285	0.0002804602799155	0.00251947237809263	LZIC	leucine zipper and CTNNBIP1 domain containing	84328
ENSG00000025434	0.461634010135624	3.52584597323906	14.4367502948219	0.000280549414820914	0.00251947237809263	NR1H3	nuclear receptor subfamily 1 group H member 3	10062
ENSG00000174276	0.384860940239057	4.48117217178546	14.4287253962745	0.000281563557096771	0.00252693687499714	ZNHIT2	zinc finger HIT-type containing 2	741
ENSG00000160447	-0.258567025014429	5.91544893575136	14.4054999119125	0.000284520028818269	0.00255181210262203	PKN3	protein kinase N3	29941
ENSG00000054282	0.333876645453887	4.65712741071226	14.3861409549342	0.000287008775856748	0.00257246282422674	SDCCAG8	SHH signaling and ciliogenesis regulator SDCCAG8	10806
ENSG00000135521	0.29722344107864	5.28109148811241	14.3541716191764	0.000291167961650602	0.0026069397873038	LTV1	LTV1 ribosome biogenesis factor	84946
ENSG00000159164	-0.335074541946447	4.92053317331351	14.3536766166917	0.000291232847654921	0.0026069397873038	SV2A	synaptic vesicle glycoprotein 2A	9900
ENSG00000175467	0.22742942502023	6.72594289897232	14.3505037995932	0.000291649101797901	0.00260897499613511	SART1	spliceosome associated factor 1, recruiter of U4/U6.U5 tri-snRNP	9092
ENSG00000176407	-0.296058183622307	5.30564453109239	14.3482562006416	0.000291944344323558	0.00260992575003041	KCMF1	potassium channel modulatory factor 1	56888
ENSG00000268858	-0.534522507665295	3.25180773522755	14.344902675646	0.000292385433588794	0.00261217827213999	LOC112268269	uncharacterized LOC112268269	112268269
ENSG00000164096	-0.374064176886144	4.67509033537308	14.3432379319249	0.000292604652674077	0.00261244697009331	C4orf3	chromosome 4 open reading frame 3	401152
ENSG00000268043	0.370729933465976	4.54214475454506	14.3403009129592	0.000292991822794382	0.00261421386074677	NBPF12	NBPF member 12	149013
ENSG00000141858	-0.312773092813175	4.98337733707859	14.3348956650441	0.000293705747043462	0.00261889204529651	SAMD1	sterile alpha motif domain containing 1	90378
ENSG00000136874	-0.336404669535068	4.80678795511387	14.329145922316	0.000294467142095244	0.00262398720427065	STX17	syntaxin 17	55014
ENSG00000165891	-0.306750303280101	5.3440273131867	14.3271802052466	0.000294727913985308	0.00262461763247265	E2F7	E2F transcription factor 7	144455
ENSG00000119760	0.244953912670425	5.94963353992425	14.3256840239044	0.000294926556957521	0.00262469433292351	SUPT7L	SPT7 like, STAGA complex subunit gamma	9913
ENSG00000096060	-0.242289551382442	6.13815913858535	14.3143775333787	0.000296432154224444	0.00263639466461559	FKBP5	FKBP prolyl isomerase 5	2289
ENSG00000142082	-0.457841708253821	3.91903871073121	14.3054485540201	0.000297626758879043	0.00264531582602146	SIRT3	sirtuin 3	23410
ENSG00000123154	0.359304672088667	4.63937751189859	14.2957179743239	0.000298934265871822	0.00265522834740939	WDR83	WD repeat domain 83	84292
ENSG00000131100	0.225495427902812	6.3156721789968	14.2880154316804	0.000299973464634413	0.00266274646113786	ATP6V1E1	ATPase H+ transporting V1 subunit E1	529
ENSG00000167670	0.19420770667644	7.48095412039082	14.2753827642777	0.000301685893309175	0.00267501198630131	CHAF1A	chromatin assembly factor 1 subunit A	10036
ENSG00000175548	-0.405185508389612	4.21131689313608	14.2749657647426	0.000301742591562224	0.00267501198630131	ALG10B	ALG10 alpha-1,2-glucosyltransferase B	144245
ENSG00000278540	0.219961693498278	6.65587796047003	14.2630105021833	0.000303372798964548	0.00268752764234008	ACACA	acetyl-CoA carboxylase alpha	31
ENSG00000113580	-0.295101856459494	5.23316436148324	14.2599818017555	0.000303787230126488	0.00268752764234008	NR3C1	nuclear receptor subfamily 3 group C member 1	2908
ENSG00000001036	-0.23463195744496	6.17345244567209	14.2596791702036	0.000303828672691725	0.00268752764234008	FUCA2	alpha-L-fucosidase 2	2519
ENSG00000175567	-0.335904826668669	4.98091545134542	14.2589198507013	0.000303932680085086	0.00268752764234008	UCP2	uncoupling protein 2	7351
ENSG00000166452	-0.451590582980851	3.94515416198685	14.2368294587375	0.000306974633198489	0.00271268946496323	AKIP1	A-kinase interacting protein 1	56672
ENSG00000269609	-0.414833754718406	4.17128629379912	14.2348549451705	0.000307248057978667	0.00271336967826173	C10orf95-AS1	C10orf95 antisense RNA 1	100505761
ENSG00000184986	-0.590228926083376	3.16142605157188	14.2303256954624	0.000307876204635438	0.00271673185519788	TMEM121	transmembrane protein 121	80757
ENSG00000156515	-0.205924994513745	6.87251166479424	14.2292746437662	0.000308022160819568	0.00271673185519788	HK1	hexokinase 1	3098
ENSG00000174197	0.243651571821777	6.47593827674413	14.2262463175895	0.000308443094052016	0.00271870836952549	MGA	MAX dimerization protein MGA	23269
ENSG00000170396	0.720865261971596	2.28386507492442	14.2198505806114	0.000309334044141951	0.00272482258781162	ZNF804A	zinc finger protein 804A	91752
ENSG00000116005	-0.300000955164003	5.27591243420194	14.2179298891113	0.000309602121718027	0.00272544582866118	PCYOX1	prenylcysteine oxidase 1	51449
ENSG00000171490	0.175137130988192	8.07221557237048	14.1981996551202	0.000312369856042912	0.00274805888641064	RSL1D1	ribosomal L1 domain containing 1	26156
ENSG00000198879	0.301407518871758	5.19254160224572	14.1944539418855	0.000312898176851048	0.00275033898325879	SFMBT2	Scm like with four mbt domains 2	57713
ENSG00000253352	-0.228191655720162	6.73498052887499	14.1935395661679	0.000313027286539445	0.00275033898325879	TUG1	taurine up-regulated 1	55000
ENSG00000136938	-0.189859548009167	7.45689448775545	14.1838449025244	0.000314399556720591	0.00276063997293376	ANP32B	acidic nuclear phosphoprotein 32 family member B	10541
ENSG00000132849	-0.357782279112041	4.57325690384701	14.1783178295251	0.000315184684922987	0.00276577564685915	PATJ	PATJ crumbs cell polarity complex component	10207
ENSG00000150527	0.332617243080166	4.72246327577432	14.172214440451	0.000316054030189715	0.00277164334284466	MIA2	MIA SH3 domain ER export factor 2	4253
ENSG00000138386	-0.372345171972684	4.48524106976412	14.1695226904387	0.000316438219337134	0.00277325170398762	NAB1	NGFI-A binding protein 1	4664
ENSG00000148634	0.317915373632858	5.21790087310003	14.1658856756198	0.000316958090089126	0.00277604637939823	HERC4	HECT and RLD domain containing E3 ubiquitin protein ligase 4	26091
ENSG00000068383	0.469872935884441	3.82637382136292	14.1602395079171	0.000317766893305194	0.00278136649577398	INPP5A	inositol polyphosphate-5-phosphatase A	3632
ENSG00000184661	0.32240166013196	4.8400873158826	14.1417711531754	0.000320427356789562	0.00280287691702181	CDCA2	cell division cycle associated 2	157313
ENSG00000255874	1.03001734879395	1.05207360228882	14.126252537879	0.000322680659688406	0.0028196939349571	PRECSIT	p53 regulated carcinoma associated Stat3 activating long intergenic non-protein coding transcript	283487
ENSG00000068976	1.54868509542017	0.550597318766881	14.1257205786932	0.000322758189340224	0.0028196939349571	PYGM	glycogen phosphorylase, muscle associated	5837
ENSG00000088356	0.266533630128033	5.69120624177328	14.1093689262967	0.000325150737196542	0.00283880024156677	PDRG1	p53 and DNA damage regulated 1	81572
ENSG00000133142	-0.255007827959402	5.80326433794126	14.1024174442119	0.000326173403185192	0.00284504862215167	TCEAL4	transcription elongation factor A like 4	79921
ENSG00000186687	-0.324353500373695	4.93472251254331	14.1017051303983	0.000326278382384031	0.00284504862215167	LYRM7	LYR motif containing 7	90624
ENSG00000241258	0.272559692079149	5.53546242866717	14.0974469919166	0.00032690666470525	0.00284872861382266	CRCP	CGRP receptor component	27297
ENSG00000145390	0.299791077798892	5.25768419324966	14.0868965896293	0.000328468745379846	0.00286053613567871	USP53	ubiquitin specific peptidase 53	54532
ENSG00000102195	0.632271569070701	2.69488419283509	14.0746855049341	0.000330286324020929	0.00287455243060937	GPR50	G protein-coupled receptor 50	9248
ENSG00000137814	0.28975685534409	5.31715990969828	14.0630615388359	0.000332026153692338	0.00288787483299658	HAUS2	HAUS augmin like complex subunit 2	55142
ENSG00000157933	-0.246383812351831	6.13841556585118	14.0575021869767	0.000332861595790157	0.00289331929581727	SKI	SKI proto-oncogene	6497
ENSG00000139291	-0.500509878594862	3.52397019659449	14.0557284729076	0.000333128600183617	0.00289381900989693	TMEM19	transmembrane protein 19	55266
ENSG00000198648	-0.42343286230136	3.99285426368872	14.0456262980274	0.000334653541027257	0.00290523866038245	STK39	serine/threonine kinase 39	27347
ENSG00000100105	-0.233502798814784	6.10940496966723	14.0363772504385	0.000336056016872068	0.0029155814730132	PATZ1	POZ/BTB and AT hook containing zinc finger 1	23598
ENSG00000182180	-0.218542957559236	6.56586407785414	14.0068015381967	0.000340581560118	0.00295298964742613	MRPS16	mitochondrial ribosomal protein S16	51021
ENSG00000100354	0.234224652683008	6.15136063328949	13.9889360489406	0.000343345679022558	0.00297508815474252	TNRC6B	trinucleotide repeat containing adaptor 6B	23112
ENSG00000152700	0.262727707250081	5.61670167039579	13.9697105288521	0.000346346090404963	0.00299920514148799	SAR1B	secretion associated Ras related GTPase 1B	51128
ENSG00000124006	-0.205290971382841	6.99141061092998	13.9616226190531	0.00034761639474754	0.00300807627218217	OBSL1	obscurin like cytoskeletal adaptor 1	23363
ENSG00000136240	0.210903997584092	6.92519550212032	13.960417422667	0.000347806096631547	0.00300807627218217	KDELR2	KDEL endoplasmic reticulum protein retention receptor 2	11014
ENSG00000166847	0.212392481958485	6.54569727596774	13.941462818889	0.000350803705973068	0.0030321031207134	DCTN5	dynactin subunit 5	84516
ENSG00000003400	0.792267074976597	1.88840603051434	13.939953159715	0.000351043597011811	0.00303227902559546	CASP10	caspase 10	843
ENSG00000125966	-1.38376692254379	1.07813847652975	13.9381196461775	0.000351335177500623	0.00303290091977412	MMP24	matrix metallopeptidase 24	10893
ENSG00000170242	0.220801531361047	6.41546736603269	13.9351884215757	0.000351801844331092	0.00303503252585949	USP47	ubiquitin specific peptidase 47	55031
ENSG00000196428	0.253968530412154	5.67601796977606	13.9335399443716	0.000352064571796129	0.00303540316207748	TSC22D2	TSC22 domain family member 2	9819
ENSG00000287110	-0.827390217431246	1.99110466983617	13.9290404600533	0.000352782711970618	0.00303969732859524	NA	NA	NA
ENSG00000033100	0.224798268367014	6.17865810203968	13.8994503343318	0.000357543256607629	0.00307879517472853	CHPF2	chondroitin polymerizing factor 2	54480
ENSG00000183684	0.19526698783896	7.34711906944853	13.8887266781601	0.000359284832243592	0.0030918642385972	ALYREF	Aly/REF export factor	10189
ENSG00000163412	-0.484139632920288	3.6104751767934	13.8833292847587	0.000360164705620055	0.00309750617311594	EIF4E3	eukaryotic translation initiation factor 4E family member 3	317649
ENSG00000205853	1.00081266285862	1.57021167949734	13.8612738631471	0.000363783313039279	0.00312668022383231	RFPL3S	RFPL3 antisense	10737
ENSG00000183091	1.50256150744869	0.424176347351714	13.8552323710168	0.00036478106510337	0.00313330601443268	NEB	nebulin	4703
ENSG00000113312	0.244362716945397	5.90326378529987	13.8438522334458	0.000366668171366556	0.00314436414352756	TTC1	tetratricopeptide repeat domain 1	7265
ENSG00000125779	0.270834703880477	5.60456233357415	13.8434594759453	0.000366733479769795	0.00314436414352756	PANK2	pantothenate kinase 2	80025
ENSG00000186866	0.240752169317807	5.88604493802792	13.8433515883688	0.00036675142160606	0.00314436414352756	POFUT2	protein O-fucosyltransferase 2	23275
ENSG00000089060	-0.494934988109719	3.67373904592749	13.8359756365616	0.000367980201931584	0.00315294202796467	SLC8B1	solute carrier family 8 member B1	80024
ENSG00000244055	0.673379162197046	2.45030584089517	13.8279407834666	0.000369323586447908	0.00316249062369405	NA	NA	NA
ENSG00000079999	-0.23973913574186	6.17126846112147	13.8246422559976	0.000369876547058621	0.00316365257958984	KEAP1	kelch like ECH associated protein 1	9817
ENSG00000198947	-0.522691929019693	3.42469378469959	13.8243988532492	0.00036991738459583	0.00316365257958984	DMD	dystrophin	1756
ENSG00000154229	0.304361216854285	5.0879200410818	13.8129161106983	0.000371849229268742	0.00317820640758655	PRKCA	protein kinase C alpha	5578
ENSG00000134690	0.249402459591514	5.89809823683349	13.8002077970707	0.000373999405228249	0.00319460716450994	CDCA8	cell division cycle associated 8	55143
ENSG00000134243	-0.251552187273895	5.85990479610872	13.7952745325783	0.000374837539756473	0.00319978745310038	SORT1	sortilin 1	6272
ENSG00000125352	0.306762767875676	4.86542252322014	13.7796314402126	0.000377508056968911	0.0032205937509911	RNF113A	ring finger protein 113A	7737
ENSG00000137270	2.01798637733261	0.0235851299549028	13.7756146871349	0.0003781969417817	0.0032244791110425	GCM1	glial cells missing transcription factor 1	8521
ENSG00000090686	0.238034114493572	5.98085246109778	13.7694625889669	0.000379254560755284	0.0032315015380333	USP48	ubiquitin specific peptidase 48	84196
ENSG00000033011	-0.285673872048194	5.3066257068231	13.6992767622224	0.000391538663357992	0.00333411345148002	ALG1	ALG1 chitobiosyldiphosphodolichol beta-mannosyltransferase	56052
ENSG00000167615	0.205800302262896	6.84416471268705	13.6956552445231	0.000392183543885931	0.00333754720157269	LENG8	leukocyte receptor cluster member 8	114823
ENSG00000067704	-0.191020855118478	7.23055826532088	13.6833903636276	0.000394375695625055	0.00335413615022984	IARS2	isoleucyl-tRNA synthetase 2, mitochondrial	55699
ENSG00000163346	-0.483621045776313	3.54258583312146	13.6777351555469	0.000395390730150308	0.00336069954759142	PBXIP1	PBX homeobox interacting protein 1	57326
ENSG00000172725	-0.309051601473146	5.15936670480456	13.6738483243547	0.000396089927770282	0.00336457200637339	CORO1B	coronin 1B	57175
ENSG00000153187	-0.155037499612222	10.0062702944704	13.6631660187479	0.000398018136540897	0.00337816815467153	HNRNPU	heterogeneous nuclear ribonucleoprotein U	3192
ENSG00000068697	-0.267276722892433	5.61652593106354	13.6622734854969	0.000398179681132728	0.00337816815467153	LAPTM4A	lysosomal protein transmembrane 4 alpha	9741
ENSG00000169439	-0.334254740144002	4.92615772401749	13.658664020396	0.000398833668983297	0.00338163943277919	SDC2	syndecan 2	6383
ENSG00000155858	-0.318098132435096	4.93766830452854	13.6572650571171	0.000399087440860343	0.00338171517371967	LSM11	LSM11, U7 small nuclear RNA associated	134353
ENSG00000286138	1.21342693030669	0.652852665736288	13.6536886897498	0.000399736951666958	0.00338514210694299	NA	NA	NA
ENSG00000105373	0.197818988273444	7.41902408428262	13.6449064510753	0.000401336543983094	0.00339595415746337	NOP53	NOP53 ribosome biogenesis factor	29997
ENSG00000155330	-0.360894529708149	4.52663175993884	13.6416406987083	0.000401933050318031	0.00339595415746337	C16orf87	chromosome 16 open reading frame 87	388272
ENSG00000170525	-0.257337435425779	5.96449221424833	13.6416138691054	0.000401937954670012	0.00339595415746337	PFKFB3	6-phosphofructo-2-kinase/fructose-2,6-biphosphatase 3	5209
ENSG00000143363	-0.343879437251619	4.69663576033896	13.641225175306	0.000402009013386198	0.00339595415746337	PRUNE1	prune exopolyphosphatase 1	58497
ENSG00000198056	-0.315199156685678	4.91336235632023	13.6399454895998	0.000402243049638726	0.00339595415746337	PRIM1	DNA primase subunit 1	5557
ENSG00000105058	0.255783409358837	5.77225616616977	13.6342355055927	0.000403289039201815	0.00340270507602655	FAM32A	family with sequence similarity 32 member A	26017
ENSG00000112218	-0.620773817083412	2.79119534242704	13.624298176981	0.000405116119290262	0.00341603409013254	GPR63	G protein-coupled receptor 63	81491
ENSG00000023228	-0.194471870582077	7.05188627350889	13.6213054585717	0.000405668033719025	0.00341860090404342	NDUFS1	NADH:ubiquinone oxidoreductase core subunit S1	4719
ENSG00000137563	-0.339461315111336	4.75693719829215	13.5777292906276	0.000413792819563978	0.00348494294135224	GGH	gamma-glutamyl hydrolase	8836
ENSG00000183337	-0.191956712609181	7.51584589341754	13.5703013366011	0.000415194432110434	0.00349461639019459	BCOR	BCL6 corepressor	54880
ENSG00000226180	1.16651682160759	1.13495288410966	13.5678198563957	0.000415663764570132	0.00349643600258384	LOC100129215	uncharacterized LOC100129215	100129215
ENSG00000111707	0.240765347069578	5.94880856002492	13.5597812809897	0.000417187897035022	0.00350712065358961	SUDS3	SDS3 homolog, SIN3A corepressor complex component	64426
ENSG00000111843	-0.315170234649527	4.96711857607518	13.5558960470115	0.00041792661314054	0.00351119366222454	TMEM14C	transmembrane protein 14C	51522
ENSG00000172009	-0.205101680824228	7.12945783739037	13.5536738198466	0.00041834974154892	0.00351261193329707	THOP1	thimet oligopeptidase 1	7064
ENSG00000130254	0.197204947309728	6.93166132139958	13.536488276883	0.000421636965752984	0.00353806182927109	SAFB2	scaffold attachment factor B2	9667
ENSG00000174327	-0.677230278868843	2.56263559004388	13.5313146896096	0.0004226317743261	0.00354425626411178	SLC16A13	solute carrier family 16 member 13	201232
ENSG00000126464	-0.3151307561128	5.16777051031779	13.5251324394839	0.000423823712966863	0.00355209534192859	PRR12	proline rich 12	57479
ENSG00000204524	0.600393104903999	2.7388274917613	13.5231931278368	0.000424198327086883	0.00355307901378049	ZNF805	zinc finger protein 805	390980
ENSG00000116478	-0.180104411452845	7.62741078693878	13.5079822610376	0.000427148469258785	0.00357437697004036	HDAC1	histone deacetylase 1	3065
ENSG00000099889	-0.315515795746723	5.02572397243264	13.5074163101611	0.000427258643030454	0.00357437697004036	ARVCF	ARVCF delta catenin family member	421
ENSG00000213015	0.313891832698137	4.85675725652395	13.5037567101874	0.000427971766589584	0.00357817556908918	ZNF580	zinc finger protein 580	51157
ENSG00000158863	-0.403809148285141	4.21197872531621	13.4944313396735	0.000429794503779094	0.00358961763603922	FHIP2B	FHF complex subunit HOOK interacting protein 2B	64760
ENSG00000206077	0.902702634171765	1.7846902890473	13.4937424685682	0.000429929468005794	0.00358961763603922	ZDHHC11B	zinc finger DHHC-type containing 11B	653082
ENSG00000168495	0.259134712694179	5.62340723480941	13.4926814070433	0.000430137437703735	0.00358961763603922	POLR3D	RNA polymerase III subunit D	661
ENSG00000086589	0.228863925081986	6.08068909452107	13.4914451705517	0.000430379872956918	0.00358961763603922	RBM22	RNA binding motif protein 22	55696
ENSG00000083168	0.217071648627012	6.66640421832056	13.4863756705467	0.00043137551614265	0.003595750530454	KAT6A	lysine acetyltransferase 6A	7994
ENSG00000239887	0.542778794519914	3.16797783062659	13.4830164578536	0.000432036570678128	0.00359908872991936	C1orf226	chromosome 1 open reading frame 226	400793
ENSG00000125375	-0.480843432009766	3.56802360806045	13.470116257784	0.00043458491687412	0.00361813554663373	DMAC2L	distal membrane arm assembly component 2 like	27109
ENSG00000162704	-0.236614066843537	6.04295620930951	13.4647044015236	0.00043565860767481	0.00362488957180992	ARPC5	actin related protein 2/3 complex subunit 5	10092
ENSG00000260807	0.796664989500825	2.08645391407282	13.4600867574954	0.00043657689494782	0.00363034321072805	CEROX1	cytoplasmic endogenous regulator of oxidative phosphorylation 1	115804232
ENSG00000273274	-0.829488510271054	2.19692951747124	13.4535983107515	0.000437870596956565	0.00363827886806839	ZBTB8B	zinc finger and BTB domain containing 8B	728116
ENSG00000147548	0.22036338732078	6.48143995221829	13.4526598091296	0.000438058047900212	0.00363827886806839	NSD3	nuclear receptor binding SET domain protein 3	54904
ENSG00000076351	-0.296830164219927	5.21897653818793	13.4487499693654	0.000438839868840314	0.00364258189208078	SLC46A1	solute carrier family 46 member 1	113235
ENSG00000096654	0.354203705805273	4.26551856091401	13.441199560548	0.000440353746242046	0.00365295251837546	ZNF184	zinc finger protein 184	7738
ENSG00000107679	-0.296113536298636	5.22966109629094	13.4126358423583	0.000446129799943152	0.00369864633662354	PLEKHA1	pleckstrin homology domain containing A1	59338
ENSG00000117335	-0.243484614118853	5.97971276280964	13.377137088752	0.000453417410520347	0.0037568094025837	CD46	CD46 molecule	4179
ENSG00000057608	-0.182735373343194	7.74835955128703	13.3683809700894	0.000455233796200988	0.00376959783760674	GDI2	GDP dissociation inhibitor 2	2665
ENSG00000165633	-0.577592320275816	2.97528760235717	13.3581820027272	0.000457358963868077	0.00378492630853557	VSTM4	V-set and transmembrane domain containing 4	196740
ENSG00000187961	-0.297892612130088	5.38059139806014	13.3515900708785	0.000458737977628313	0.0037940652377259	KLHL17	kelch like family member 17	339451
ENSG00000037637	0.283928287300533	5.17603324477562	13.3450815864035	0.00046010374650172	0.00380308375025838	FBXO42	F-box protein 42	54455
ENSG00000172409	0.415642892274403	3.99833601165611	13.341641440149	0.0004608273371167	0.00380678659106212	CLP1	cleavage factor polyribonucleotide kinase subunit 1	10978
ENSG00000174606	-0.281002623662138	5.28543796565761	13.3317828057616	0.000462907489479553	0.00382168454554189	ANGEL2	angel homolog 2	90806
ENSG00000273253	-0.71658248870902	2.5159673835704	13.3285633986094	0.000463588875897653	0.00382502362837419	NA	NA	NA
ENSG00000181804	0.823892571393453	1.65945526218915	13.3260868510207	0.000464113740991081	0.00382706805407093	SLC9A9	solute carrier family 9 member A9	285195
ENSG00000162191	0.231726395076554	6.1920244788674	13.3234166704736	0.00046468033094511	0.00382793342110703	UBXN1	UBX domain protein 1	51035
ENSG00000103479	-0.273694070316412	5.49263112670946	13.3225436011028	0.000464865743845429	0.00382793342110703	RBL2	RB transcriptional corepressor like 2	5934
ENSG00000178700	-0.671754784044343	2.60401816812467	13.3216757621008	0.000465050121678077	0.00382793342110703	DHFR2	dihydrofolate reductase 2	200895
ENSG00000090316	0.23927428793614	6.0499110069248	13.3106240608498	0.000467404739036939	0.00384502338033246	MAEA	macrophage erythroblast attacher, E3 ubiquitin ligase	10296
ENSG00000271976	-0.586820415644902	2.95036718323276	13.3061730990215	0.000468356511356206	0.00385055960407852	NA	NA	NA
ENSG00000156504	-0.283449228782044	5.40537521774467	13.3031949497644	0.000468994461704374	0.00385351071092255	PABIR2	PABIR family member 2	159090
ENSG00000136068	-0.188248229885488	7.45405937793114	13.3014872850688	0.000469360665781139	0.00385422682269269	FLNB	filamin B	2317
ENSG00000185158	0.43867258597959	3.70865806448019	13.2880289368988	0.000472257124489852	0.00387442579381542	LRRC37B	leucine rich repeat containing 37B	114659
ENSG00000188807	-0.258711678446998	5.92731570322032	13.2874530189488	0.00047238148253585	0.00387442579381542	TMEM201	transmembrane protein 201	199953
ENSG00000066926	-0.317150705418261	5.01655236417318	13.2823737366474	0.000473479717859959	0.00388112870212567	FECH	ferrochelatase	2235
ENSG00000173852	-0.306363347343624	5.01622264102587	13.2757898871827	0.000474907193197388	0.00388923520555727	DPY19L1	dpy-19 like C-mannosyltransferase 1	23333
ENSG00000145833	0.191863431530427	7.21934980535053	13.2752159514513	0.000475031841281141	0.00388923520555727	DDX46	DEAD-box helicase 46	9879
ENSG00000162924	0.401606178906594	4.00713532726511	13.2723308951938	0.000475658933318139	0.00389083833675788	REL	REL proto-oncogene, NF-kB subunit	5966
ENSG00000215612	-0.389591944086757	4.31911989364453	13.2717235787178	0.0004757910476965	0.00389083833675788	HMX1	H6 family homeobox 1	3166
ENSG00000142149	-0.495429877875689	3.57235149188396	13.2569559969634	0.000479015245990153	0.00391311272825911	HUNK	hormonally up-regulated Neu-associated kinase	30811
ENSG00000114933	0.315080398260415	4.80113602840162	13.2566536333712	0.000479081496053154	0.00391311272825911	INO80D	INO80 complex subunit D	54891
ENSG00000148773	0.188240251418112	8.37429620437478	13.2375608830194	0.00048328407575692	0.00394510617869656	MKI67	marker of proliferation Ki-67	4288
ENSG00000169564	0.181855906645193	7.73409569247618	13.2113809806364	0.000489108609165119	0.00399029421724077	PCBP1	poly(rC) binding protein 1	5093
ENSG00000112029	0.232986454244	6.11048734362683	13.2070328784698	0.000490082976562402	0.0039958831595513	FBXO5	F-box protein 5	26271
ENSG00000106404	0.383923307032606	4.17738734377774	13.2024914681021	0.000491102802631381	0.00400183593507058	CLDN15	claudin 15	24146
ENSG00000131435	-0.697393057344913	2.54613700398437	13.1952081068961	0.00049274294312041	0.00401283344951598	PDLIM4	PDZ and LIM domain 4	8572
ENSG00000160446	-0.460092455885179	3.72247592350442	13.1886181005463	0.000494231821120207	0.00402073381347113	ZDHHC12	zinc finger DHHC-type palmitoyltransferase 12	84885
ENSG00000167461	0.255567047169593	5.67542387833485	13.1875114660885	0.000494482297876048	0.00402073381347113	RAB8A	RAB8A, member RAS oncogene family	4218
ENSG00000135655	0.217136668643218	6.43749859606676	13.1870518957748	0.000494586356001119	0.00402073381347113	USP15	ubiquitin specific peptidase 15	9958
ENSG00000122378	-0.313095386721743	4.98663138766632	13.1821597172442	0.000495695469195569	0.00402737989442894	PRXL2A	peroxiredoxin like 2A	84293
ENSG00000152127	-0.293752398176228	5.49749019985964	13.1778553162053	0.00049667345041786	0.00403295337870164	MGAT5	alpha-1,6-mannosylglycoprotein 6-beta-N-acetylglucosaminyltransferase	4249
ENSG00000262050	-1.66605038381784	0.3624164885161	13.1638227487113	0.000499875577659631	0.00405488300778726	NA	NA	NA
ENSG00000247077	0.197734072650488	7.02984379533694	13.1634482770394	0.00049996132075454	0.00405488300778726	PGAM5	PGAM family member 5, mitochondrial serine/threonine protein phosphatase	192111
ENSG00000174165	-0.433508507862088	3.85416535866476	13.1592434201185	0.000500925153776473	0.00406031585913183	ZDHHC24	zinc finger DHHC-type containing 24	254359
ENSG00000157181	0.255729055543279	5.61193458965183	13.1541451194404	0.000502096355202334	0.00406742220413762	ODR4	odr-4 GPCR localization factor homolog	54953
ENSG00000005238	-1.27995463800531	1.20170861394626	13.1431340528091	0.00050463551894947	0.00408538783866315	ATOSB	atos homolog B	80256
ENSG00000153339	0.201102278780433	6.80468243801727	13.1419659364765	0.000504905664682739	0.00408538783866315	TRAPPC8	trafficking protein particle complex subunit 8	22878
ENSG00000176531	0.489575526828425	3.52787047279511	13.1194779541256	0.000510135586811047	0.00412505603994221	PHLDB3	pleckstrin homology like domain family B member 3	653583
ENSG00000139597	1.39581201786437	0.394920504244327	13.1177833941615	0.000510531942168303	0.00412505603994221	N4BP2L1	NEDD4 binding protein 2 like 1	90634
ENSG00000147854	0.250623897108849	5.67825658558347	13.1165479107056	0.000510821120577317	0.00412505603994221	UHRF2	ubiquitin like with PHD and ring finger domains 2	115426
ENSG00000164116	-0.575853297443434	2.9955071963206	13.1157720092684	0.000511002815257828	0.00412505603994221	GUCY1A1	guanylate cyclase 1 soluble subunit alpha 1	2982
ENSG00000178105	0.213838526084547	6.44091522163386	13.1118540609608	0.000511921310407529	0.00413005674027383	DDX10	DEAD-box helicase 10	1662
ENSG00000120071	0.215548509161382	6.2488122084782	13.1058066112803	0.000513342378375438	0.00413910387047376	KANSL1	KAT8 regulatory NSL complex subunit 1	284058
ENSG00000145088	0.779680106068148	1.9038476621519	13.0913341795983	0.000516759766397764	0.00416422747577941	EAF2	ELL associated factor 2	55840
ENSG00000075407	0.289572636000867	5.12994478078183	13.08835975512	0.000517465025538988	0.00416747926107551	ZNF37A	zinc finger protein 37A	7587
ENSG00000176208	0.248830110803618	5.84720458767688	13.0816230033802	0.000519066039270136	0.00417793714125823	ATAD5	ATPase family AAA domain containing 5	79915
ENSG00000111057	0.284705675899071	5.15919066778368	13.079834508371	0.000519491940377025	0.00417892992457045	KRT18	keratin 18	3875
ENSG00000156471	-0.213768979552648	6.54539375545639	13.0769754070505	0.00052017353878469	0.00418197725127715	PTDSS1	phosphatidylserine synthase 1	9791
ENSG00000155366	-0.411069199594239	4.080226964161	13.0734387750565	0.000521017935789484	0.00418455731835844	RHOC	ras homolog family member C	389
ENSG00000204438	0.335845294993357	4.53882264448948	13.0721365638966	0.000521329204779613	0.00418455731835844	GPANK1	G-patch domain and ankyrin repeats 1	7918
ENSG00000122335	-0.374607751655971	4.28016014198048	13.0718264690362	0.00052140335540797	0.00418455731835844	SERAC1	serine active site containing 1	84947
ENSG00000124164	-0.218752565199941	6.46933630808905	13.0629080236999	0.000523540623388313	0.0041975348690915	VAPB	VAMP associated protein B and C	9217
ENSG00000257365	0.518495176630111	3.06493353695998	13.062543420031	0.000523628191387537	0.0041975348690915	FNTB	farnesyltransferase, CAAX box, beta	2342
ENSG00000163888	-1.00968519292496	1.5468046818318	13.0547380290447	0.000525506468972825	0.00421014811453171	CAMK2N2	calcium/calmodulin dependent protein kinase II inhibitor 2	94032
ENSG00000135637	0.284995119930985	5.29963780128875	13.0523208955948	0.000526089534280602	0.00421237602752677	CCDC142	coiled-coil domain containing 142	84865
ENSG00000134697	0.186305964304556	7.21691731443295	13.0494295031374	0.000526787878916804	0.00421552386071778	GNL2	G protein nucleolar 2	29889
ENSG00000132635	-0.260299737479474	5.52045382146269	13.0459707101445	0.000527624522955029	0.00421977412336703	PCED1A	PC-esterase domain containing 1A	64773
ENSG00000141756	0.181532740408193	7.67505628368957	13.040166536158	0.000529031573827073	0.00422835028077141	FKBP10	FKBP prolyl isomerase 10	60681
ENSG00000125170	-0.656291551093958	2.83276766409877	13.0390235024516	0.000529309125069053	0.00422835028077141	DOK4	docking protein 4	55715
ENSG00000172830	-0.453043623387269	3.79274461304003	13.0342158937013	0.00053047815525071	0.00423222827678688	SSH3	slingshot protein phosphatase 3	54961
ENSG00000183077	0.333027238030023	4.46965722882711	13.033751241395	0.000530591282492284	0.00423222827678688	AFMID	arylformamidase	125061
ENSG00000078687	0.305394592384251	4.80775715255715	13.0332480255147	0.000530713826773449	0.00423222827678688	TNRC6C	trinucleotide repeat containing adaptor 6C	57690
ENSG00000145882	-0.46078286080131	3.64546302584024	13.0316059135196	0.000531113921002447	0.00423297488568136	PCYOX1L	prenylcysteine oxidase 1 like	78991
ENSG00000117360	0.209041615165856	6.49031774384097	13.015484753374	0.000535058359537863	0.00426195274621509	PRPF3	pre-mRNA processing factor 3	9129
ENSG00000113649	0.172916605053203	7.70280254817997	13.0102069623474	0.000536356264744454	0.00426982866204634	TCERG1	transcription elongation regulator 1	10915
ENSG00000196116	-0.383880742838445	4.31394280333808	13.0072180881196	0.000537092725207185	0.00427322852566915	TDRD7	tudor domain containing 7	23424
ENSG00000115170	-0.488051670551343	3.43824539764482	12.992934489143	0.00054062666160747	0.00429886899834334	ACVR1	activin A receptor type 1	90
ENSG00000165282	-0.279635901139324	5.25551551266944	12.988272145463	0.000541785374008058	0.00430560390437244	PIGO	phosphatidylinositol glycan anchor biosynthesis class O	84720
ENSG00000115091	-0.195718847860657	6.91454610476301	12.9857989959509	0.000542401056166808	0.00430801804932487	ACTR3	actin related protein 3	10096
ENSG00000152078	-0.483061680704308	3.60972602562254	12.9775252419764	0.000544466036766584	0.00432193385047129	TLCD4	TLC domain containing 4	148534
ENSG00000100523	-0.328283629500766	4.87552506432556	12.9748161400566	0.000545143943231411	0.00432482949104667	DDHD1	DDHD domain containing 1	80821
ENSG00000169330	0.744943774163924	2.23935779982598	12.9733225982476	0.000545518049275146	0.00432531302904036	MINAR1	membrane integral NOTCH2 associated receptor 1	23251
ENSG00000138111	-0.325087138346238	4.71333885216292	12.9694765820272	0.000546482629986679	0.0043295916743846	MFSD13A	major facilitator superfamily domain containing 13A	79847
ENSG00000124228	0.202336173384788	6.56165925628091	12.968672113275	0.000546684613388846	0.0043295916743846	DDX27	DEAD-box helicase 27	55661
ENSG00000163964	-0.426752093075195	3.90225149008071	12.9604989566877	0.000548741079436709	0.00434338784480219	PIGX	phosphatidylinositol glycan anchor biosynthesis class X	54965
ENSG00000242173	-0.566822176823879	3.06749796016274	12.9410075656252	0.00055367766317148	0.00437995182343899	ARHGDIG	Rho GDP dissociation inhibitor gamma	398
ENSG00000166831	-0.557368116529828	3.10839087377374	12.930253543067	0.000556420947350734	0.00439913344293551	RBPMS2	RNA binding protein, mRNA processing factor 2	348093
ENSG00000041802	0.251964598944582	5.62479980176932	12.9262197822132	0.000557453551793537	0.00440477600536175	LSG1	large 60S subunit nuclear export GTPase 1	55341
ENSG00000139620	0.250574801850381	5.82486904406951	12.9173798930666	0.000559723407010821	0.00441768982304597	KANSL2	KAT8 regulatory NSL complex subunit 2	54934
ENSG00000023330	0.20646809309312	6.45317428992372	12.9173637162899	0.000559727569528703	0.00441768982304597	ALAS1	5'-aminolevulinate synthase 1	211
ENSG00000196376	-0.38110062178527	4.2811821541167	12.9087530559399	0.000561947761025291	0.00443267988308471	SLC35F1	solute carrier family 35 member F1	222553
ENSG00000117528	-0.230189747067658	6.05556331313363	12.8955441817608	0.000565371261277936	0.0044571391899377	ABCD3	ATP binding cassette subfamily D member 3	5825
ENSG00000108861	-0.195555382013369	6.71865910516555	12.8918886809835	0.000566322501463038	0.00446209149469908	DUSP3	dual specificity phosphatase 3	1845
ENSG00000156232	0.277106545072364	5.24439878886062	12.8847900161383	0.000568174452361225	0.00447244629023826	WHAMM	WASP homolog associated with actin, golgi membranes and microtubules	123720
ENSG00000101782	0.194327669808145	6.8186783761849	12.8843695780424	0.00056828433531481	0.00447244629023826	RIOK3	RIO kinase 3	8780
ENSG00000204463	0.164059219989706	8.13549888121183	12.8818756211293	0.000568936591041647	0.00447502972407017	BAG6	BAG cochaperone 6	7917
ENSG00000055732	-0.395858874524554	4.13070123791569	12.8765104131934	0.00057034240043015	0.00448353399814527	MCOLN3	mucolipin TRP cation channel 3	55283
ENSG00000081803	0.50277294078383	3.19968293602258	12.8725760333417	0.000571375579544597	0.00448830599904543	CADPS2	calcium dependent secretion activator 2	93664
ENSG00000127481	0.174898904962145	8.61507072891409	12.8717248680189	0.000571599352180778	0.00448830599904543	UBR4	ubiquitin protein ligase E3 component n-recognin 4	23352
ENSG00000114019	0.267853381406789	5.40423803477569	12.8485534766888	0.000577726049813771	0.00453383647728853	AMOTL2	angiomotin like 2	51421
ENSG00000135297	0.27200925056924	5.15852500122197	12.8407096108523	0.000579815364335263	0.00454764895638765	MTO1	mitochondrial tRNA translation optimization 1	25821
ENSG00000141959	-0.211995993328844	6.74533398120791	12.8309857680099	0.000582416274799266	0.00456545606556609	PFKL	phosphofructokinase, liver type	5211
ENSG00000122435	0.278472838224132	5.31210366768492	12.827131892084	0.00058345043253178	0.00457096844817297	TRMT13	tRNA methyltransferase 13 homolog	54482
ENSG00000162300	0.353540501174329	4.34123569789235	12.8247672134175	0.000584085914565114	0.00457335297730916	ZFPL1	zinc finger protein like 1	7542
ENSG00000113240	0.322227299492139	4.71020089828205	12.8074630141376	0.00058875804668183	0.0046057454434386	CLK4	CDC like kinase 4	57396
ENSG00000163535	0.286105258577008	5.12361087970346	12.8065302099895	0.000589010997711318	0.0046057454434386	SGO2	shugoshin 2	151246
ENSG00000140553	-0.209743220266551	6.64041590283391	12.8057476306338	0.000589223298476398	0.0046057454434386	UNC45A	unc-45 myosin chaperone A	55898
ENSG00000143869	-0.447707121640498	3.88128305936529	12.7811763783239	0.000595929432555737	0.00465553015976235	GDF7	growth differentiation factor 7	151449
ENSG00000108511	-0.226843072679252	6.08247039048205	12.7760600256042	0.000597335708596903	0.0046625710715291	HOXB6	homeobox B6	3216
ENSG00000136490	-0.385360356052846	4.228695778881	12.7754418573141	0.000597505849739829	0.0046625710715291	LIMD2	LIM domain containing 2	80774
ENSG00000142686	0.636000999353131	2.40329482903106	12.7707965105503	0.000598786011440993	0.00466992229814963	C1orf216	chromosome 1 open reading frame 216	127703
ENSG00000110713	0.174624608892042	7.5930361910173	12.7665748275974	0.000599951877723913	0.00467438439148956	NUP98	nucleoporin 98 and 96 precursor	4928
ENSG00000196843	-0.420666414722844	3.96350763282131	12.7650290434999	0.000600379350074926	0.00467438439148956	ARID5A	AT-rich interaction domain 5A	10865
ENSG00000110074	0.242820014529186	5.7053887136139	12.764036340696	0.000600654038795836	0.00467438439148956	FOXRED1	FAD dependent oxidoreductase domain containing 1	55572
ENSG00000105696	-0.425980236046533	3.91860206960781	12.7638274171739	0.000600711866123224	0.00467438439148956	TMEM59L	transmembrane protein 59 like	25789
ENSG00000012963	-0.269506648723005	5.52366742875992	12.7594849560924	0.000601915106141143	0.00467804288739912	UBR7	ubiquitin protein ligase E3 component n-recognin 7	55148
ENSG00000104731	0.239101466678438	5.80226674715597	12.7592999094162	0.000601966435467089	0.00467804288739912	KLHDC4	kelch domain containing 4	54758
ENSG00000159086	0.194652983908972	6.81313519056506	12.7584649162168	0.000602198106993602	0.00467804288739912	PAXBP1	PAX3 and PAX7 binding protein 1	94104
ENSG00000002016	0.323220082723868	4.58522363644096	12.7478428882723	0.00060515327424438	0.00469835695551624	RAD52	RAD52 homolog, DNA repair protein	5893
ENSG00000078043	-0.335797877514372	4.69709704213391	12.7387675360103	0.000607690006106112	0.00471540132827956	PIAS2	protein inhibitor of activated STAT 2	9063
ENSG00000128881	0.297232146727898	5.02754717283731	12.7246558544225	0.000611656329660349	0.00474109701915915	TTBK2	tau tubulin kinase 2	146057
ENSG00000170558	-0.273846977760995	5.37006483285946	12.7245434965621	0.000611688016807241	0.00474109701915915	CDH2	cadherin 2	1000
ENSG00000171863	0.153831524564158	9.31882464379718	12.713180190288	0.000614901469841194	0.00476333095986908	RPS7	ribosomal protein S7	6201
ENSG00000171160	-0.403560595059892	4.015185643836	12.7059993940208	0.000616941130504608	0.00477645229513994	MORN4	MORN repeat containing 4	118812
ENSG00000035862	-0.394202664119032	4.37123377574798	12.6990704796678	0.000618915872431852	0.00478905659945587	TIMP2	TIMP metallopeptidase inhibitor 2	7077
ENSG00000135775	0.20926621406156	6.39741703363846	12.6891278569506	0.000621760937191026	0.00480837741572366	COG2	component of oligomeric golgi complex 2	22796
ENSG00000262655	-0.401677319555191	4.16289099117496	12.686157808141	0.000622613430021243	0.00481227571094203	SPON1	spondin 1	10418
ENSG00000213888	-0.726633355144592	2.26676944629691	12.6749052518557	0.000625854220149991	0.00483461884156134	NA	NA	NA
ENSG00000106069	0.671840855226927	2.25901116412463	12.6686690300159	0.000627657782869169	0.00484584085913301	CHN2	chimerin 2	1124
ENSG00000131507	-0.251803955337371	5.72175823112743	12.653053711845	0.000632197447115406	0.00487816264779776	NDFIP1	Nedd4 family interacting protein 1	80762
ENSG00000164252	-0.400591941665549	4.02284893314109	12.648012875822	0.000633670144375478	0.00488679622228593	AGGF1	angiogenic factor with G-patch and FHA domains 1	55109
ENSG00000111678	0.283450071630804	5.06341842068238	12.6435496906479	0.000634977037439324	0.00488966752692616	C12orf57	chromosome 12 open reading frame 57	113246
ENSG00000123094	-0.405213909663391	4.24865943176704	12.643023662657	0.000635131250318324	0.00488966752692616	RASSF8	Ras association domain family member 8	11228
ENSG00000138413	-0.329981659069865	4.76690709944665	12.6420447002877	0.000635418350631307	0.00488966752692616	IDH1	isocitrate dehydrogenase (NADP(+)) 1	3417
ENSG00000100302	0.914218209259584	1.66610356184342	12.6419077334152	0.000635458529599802	0.00488966752692616	RASD2	RASD family member 2	23551
ENSG00000116406	0.235726974074043	5.81571991293687	12.6380794629826	0.000636582608029694	0.00489558963368939	EDEM3	ER degradation enhancing alpha-mannosidase like protein 3	80267
ENSG00000188559	0.310390677707993	4.88125262429034	12.6335437499244	0.000637917069210439	0.00490285220055169	RALGAPA2	Ral GTPase activating protein catalytic subunit alpha 2	57186
ENSG00000005448	-0.337211526128403	4.62235422526774	12.6324580826795	0.000638236914030693	0.00490285220055169	WDR54	WD repeat domain 54	84058
ENSG00000148019	-0.247702944166378	5.85297692353886	12.6117789468165	0.000644360863163854	0.00494589179774299	CEP78	centrosomal protein 78	84131
ENSG00000197021	0.269592550499283	5.29536040104125	12.6111239022159	0.000644555838107254	0.00494589179774299	EOLA2	endothelium and lymphocyte associated ASCH domain 2	541578
ENSG00000055211	-0.310659421901897	4.91557063807348	12.6058655711444	0.00064612319812346	0.00495516580370974	GINM1	glycosylated integral membrane protein 1	116254
ENSG00000197063	0.201007021700405	6.88115739187591	12.6027927265408	0.000647040948874919	0.00495945038061064	MAFG	MAF bZIP transcription factor G	4097
ENSG00000056586	0.205424689142078	6.54918713105143	12.5943318869038	0.000649574870955947	0.00497611099148283	RC3H2	ring finger and CCCH-type domains 2	54542
ENSG00000223745	-0.56136632892062	2.99318779359127	12.5898678533987	0.000650915926343028	0.00498362016333143	NA	NA	NA
ENSG00000159363	-0.271308182198224	5.40541053460541	12.5821433748875	0.000653243224956102	0.00499866782442864	ATP13A2	ATPase cation transporting 13A2	23400
ENSG00000144567	-0.27963232870152	5.4482006503087	12.578633742321	0.000654303476879158	0.00500400865041801	RETREG2	reticulophagy regulator family member 2	79137
ENSG00000139219	-0.327240444960129	5.01934388368476	12.5755781811592	0.000655228002757009	0.00500830612843376	COL2A1	collagen type II alpha 1 chain	1280
ENSG00000230778	-0.98157761738103	1.47143616803487	12.5653270102638	0.000658339588270254	0.00502930663340085	ANKRD63	ankyrin repeat domain 63	100131244
ENSG00000152253	-0.41122810772526	4.0851403563797	12.5544974702445	0.000661643317817873	0.00505175097053646	SPC25	SPC25 component of NDC80 kinetochore complex	57405
ENSG00000171793	-0.17372744913329	7.57061049791321	12.5524192876683	0.000662279258291856	0.00505381277100945	CTPS1	CTP synthase 1	1503
ENSG00000145632	0.612199997663743	2.56704792493442	12.5443172478265	0.00066476458440828	0.00506997705126845	PLK2	polo like kinase 2	10769
ENSG00000174749	-0.342398596039933	4.41914336476689	12.5430111980018	0.000665166120370843	0.00507023976521086	FAM241A	family with sequence similarity 241 member A	132720
ENSG00000228630	-0.616270010678455	2.73091501655077	12.5191706368797	0.000672539941586407	0.00512109477841604	HOTAIR	HOX transcript antisense RNA	100124700
ENSG00000153936	-0.281266756004032	5.33891555151394	12.5190439636355	0.000672579346079257	0.00512109477841604	HS2ST1	heparan sulfate 2-O-sulfotransferase 1	9653
ENSG00000185269	-1.08710317077654	1.49973311340166	12.5176213098226	0.000673022057662066	0.00512164223715067	NOTUM	notum, palmitoleoyl-protein carboxylesterase	147111
ENSG00000075702	0.203091692058823	6.71320301014613	12.5090945657525	0.000675681789291712	0.0051390511419037	WDR62	WD repeat domain 62	284403
ENSG00000164944	0.190531858553979	7.0524444067971	12.5004840739999	0.000678378667925235	0.00515672325887911	VIRMA	vir like m6A methyltransferase associated	25962
ENSG00000143355	-1.18873021301587	0.941809693464352	12.4976155419645	0.000679279584418273	0.00516073136412826	LHX9	LIM homeobox 9	56956
ENSG00000197024	0.219502655576589	6.06246762304499	12.4950504276336	0.000680086253987327	0.0051640194282974	ZNF398	zinc finger protein 398	57541
ENSG00000140367	-0.351298711095596	4.37916269702085	12.4878950434691	0.000682341694297046	0.00517680242841647	UBE2Q2	ubiquitin conjugating enzyme E2 Q2	92912
ENSG00000056097	0.170390090616364	7.65217716230373	12.4873324787209	0.000682519347100087	0.00517680242841647	ZFR	zinc finger RNA binding protein	51663
ENSG00000023318	0.267006432740009	5.40839620991581	12.4858175448158	0.000682997987075066	0.00517758957051636	ERP44	endoplasmic reticulum protein 44	23071
ENSG00000113141	0.204187708013181	6.4822649647693	12.4570398425844	0.000692156414049789	0.00524413844808321	IK	IK cytokine	3550
ENSG00000167930	-0.275683747251901	5.46142874841393	12.4255108042318	0.000702336267986179	0.0053183489766585	FAM234A	family with sequence similarity 234 member A	83986
ENSG00000162642	0.274495642246267	5.29845659954765	12.4170532259524	0.000705093217906481	0.00533630001409552	C1orf52	chromosome 1 open reading frame 52	148423
ENSG00000291178	-0.69093557747102	2.43150008637539	12.4119800407484	0.00070675230810131	0.00534592709720443	NA	NA	NA
ENSG00000172469	-0.402287725697107	3.97140543421289	12.3958992405784	0.00071203794551837	0.00538296010043773	MANEA	mannosidase endo-alpha	79694
ENSG00000088305	-0.276722929257897	5.39863419496964	12.3941028988656	0.000712630920820959	0.00538449577591854	DNMT3B	DNA methyltransferase 3 beta	1789
ENSG00000197580	1.3172146219765	0.467460651170958	12.3915461589709	0.000713475785062894	0.00538793195368436	BCO2	beta-carotene oxygenase 2	83875
ENSG00000169684	-0.302710824815351	4.84169719856399	12.3787076224403	0.000717733904205498	0.00541712605731494	CHRNA5	cholinergic receptor nicotinic alpha 5 subunit	1138
ENSG00000112531	-0.205255503372875	6.84375584777067	12.3711209708924	0.000720262483965205	0.00543324163218318	QKI	QKI, KH domain containing RNA binding	9444
ENSG00000127804	0.214093115858499	6.2693525445796	12.3590058458052	0.000724319480066013	0.00546086280495184	METTL16	methyltransferase 16, RNA N6-adenosine	79066
ENSG00000129038	-0.852320244251354	1.86808742115609	12.3520854786067	0.000726647497271445	0.00547332708235535	LOXL1	lysyl oxidase like 1	4016
ENSG00000119638	-0.182446156363067	7.04949692526743	12.3517359999978	0.000726765267089467	0.00547332708235535	NEK9	NIMA related kinase 9	91754
ENSG00000164880	-0.18752925228222	7.5187230763309	12.3492858654233	0.000727591485245974	0.00547656326660348	INTS1	integrator complex subunit 1	26173
ENSG00000026652	0.321601113159368	4.60563520013156	12.3467548416031	0.000728445999776396	0.00547733668681678	AGPAT4	1-acylglycerol-3-phosphate O-acyltransferase 4	56895
ENSG00000133835	0.205035155567976	6.39971585549331	12.3466323962459	0.000728487365601103	0.00547733668681678	HSD17B4	hydroxysteroid 17-beta dehydrogenase 4	3295
ENSG00000080603	0.375664391366567	4.22492054720705	12.3431979165141	0.000729648628597519	0.00548308316549996	SRCAP	Snf2 related CREBBP activator protein	10847
ENSG00000170113	-0.368097316490076	4.37859926261294	12.3403398221635	0.00073061646321122	0.00548630336393712	NIPA1	NIPA magnesium transporter 1	123606
ENSG00000108557	-0.235736432115779	6.14836990065215	12.3395871088562	0.000730871574691884	0.00548630336393712	RAI1	retinoic acid induced 1	10743
ENSG00000102967	-0.46988886696866	3.69131535948492	12.3285703772802	0.000734615945682454	0.00550858217576928	DHODH	dihydroorotate dehydrogenase (quinone)	1723
ENSG00000171634	0.181521616108538	7.35224985428855	12.3285081440471	0.000734637153762454	0.00550858217576928	BPTF	bromodomain PHD finger transcription factor	2186
ENSG00000111432	-1.09362395971078	1.22695561960592	12.3125967511106	0.000740080318122764	0.00554638597607792	FZD10	frizzled class receptor 10	11211
ENSG00000111364	0.227137436094299	6.02568342999811	12.309088022989	0.000741286226309918	0.00555241071463806	DDX55	DEAD-box helicase 55	57696
ENSG00000081870	-0.437467797408993	3.64110208161544	12.3026145816074	0.000743516404145261	0.00556575152351248	IFT25	intraflagellar transport 25	51668
ENSG00000181444	-0.625525897439603	2.81154981339843	12.2996055113756	0.000744555424660069	0.00556575152351248	ZNF467	zinc finger protein 467	168544
ENSG00000140830	0.30812005809939	4.72839039704751	12.2994526020489	0.000744608263721294	0.00556575152351248	TXNL4B	thioredoxin like 4B	54957
ENSG00000069424	0.855471999725543	1.74949643728676	12.2992474011667	0.000744679178645458	0.00556575152351248	KCNAB2	potassium voltage-gated channel subfamily A regulatory beta subunit 2	8514
ENSG00000156256	0.199230141135899	6.53145098020897	12.286171407442	0.000749212508847218	0.0055966052851259	USP16	ubiquitin specific peptidase 16	10600
ENSG00000101638	0.967591919231961	1.2545005304889	12.2810759707239	0.000750986766120437	0.00560682660197594	ST8SIA5	ST8 alpha-N-acetyl-neuraminide alpha-2,8-sialyltransferase 5	29906
ENSG00000148677	-0.633132836422196	2.70480766173571	12.2742533196851	0.000753369251532377	0.00562157541986234	ANKRD1	ankyrin repeat domain 1	27063
ENSG00000163399	-0.151632459777146	9.17688822024965	12.2686395511015	0.000755335450635292	0.00563320369555867	ATP1A1	ATPase Na+/K+ transporting subunit alpha 1	476
ENSG00000101856	-0.179252707388304	7.36923087480832	12.2559852755363	0.000759787036278917	0.00566334514035856	PGRMC1	progesterone receptor membrane component 1	10857
ENSG00000132801	0.505984009205724	3.17584610261245	12.2414234878345	0.00076494323178333	0.00569870329956384	ZSWIM3	zinc finger SWIM-type containing 3	140831
ENSG00000160953	-0.24565187144283	5.81302836675785	12.2396498557076	0.000765573725041037	0.00570032576294707	PWWP3A	PWWP domain containing 3A, DNA repair factor	84939
ENSG00000109332	0.167160744052848	7.90194089331423	12.2294522062759	0.000769209237863286	0.00572108765181627	UBE2D3	ubiquitin conjugating enzyme E2 D3	7323
ENSG00000126882	-0.785209900806382	2.24277685133827	12.2287364710901	0.000769465070290706	0.00572108765181627	FAM78A	family with sequence similarity 78 member A	286336
ENSG00000125945	0.385524309193749	3.90718351476843	12.2283457867648	0.000769604753625444	0.00572108765181627	ZNF436	zinc finger protein 436	80818
ENSG00000100304	-0.194339810283543	6.85868389886247	12.2227848075991	0.000771595842789484	0.00573280353986463	TTLL12	tubulin tyrosine ligase like 12	23170
ENSG00000234456	-0.317092918000828	4.75694878861584	12.2159182776064	0.000774061728821128	0.00574517583484362	MAGI2-AS3	MAGI2 antisense RNA 3	100505881
ENSG00000181061	-0.349776673344283	4.66229875686718	12.2158314026785	0.000774092979195191	0.00574517583484362	HIGD1A	HIG1 hypoxia inducible domain family member 1A	25994
ENSG00000167740	-0.377896235529198	4.05650584190007	12.2026786709426	0.000778839316206835	0.00577729787081032	CYB5D2	cytochrome b5 domain containing 2	124936
ENSG00000101191	0.209698915773657	6.62812309605618	12.1969521027742	0.000780915214693883	0.00578958719557268	DIDO1	death inducer-obliterator 1	11083
ENSG00000123143	-0.189982118847932	7.03652023487118	12.1927226341138	0.000782452081611753	0.00579786917983988	PKN1	protein kinase N1	5585
ENSG00000218739	-0.284476862159156	5.10525438921643	12.1900555867293	0.000783422816832079	0.005800805394028	CEBPZOS	CEBPZ opposite strand	100505876
ENSG00000170004	-0.193330048048132	6.88678552201452	12.189326766587	0.000783688304753565	0.005800805394028	CHD3	chromodomain helicase DNA binding protein 3	1107
ENSG00000141295	-0.331251595190869	4.54885009372735	12.1828486510334	0.00078605218450229	0.00581518627335063	SCRN2	secernin 2	90507
ENSG00000197808	0.511773675945734	2.99980747558499	12.1807634004333	0.000786814664590291	0.00581771099963656	ZNF461	zinc finger protein 461	92283
ENSG00000145780	0.342475484205178	4.41003829027043	12.1744029021877	0.000789145132130567	0.00583182052701305	FEM1C	fem-1 homolog C	56929
ENSG00000121361	-0.530907788494929	3.16430973057222	12.1694797296234	0.000790953866224213	0.00584206139052879	KCNJ8	potassium inwardly rectifying channel subfamily J member 8	3764
ENSG00000073605	0.711951925411789	2.03855573486168	12.1648189469875	0.00079267014956851	0.00584785489149958	GSDMB	gasdermin B	55876
ENSG00000143443	-0.641646244150618	2.5326391983115	12.1642017935333	0.000792897698193961	0.00584785489149958	C1orf56	chromosome 1 open reading frame 56	54964
ENSG00000134970	0.274019462883085	5.35713703411485	12.1639015787165	0.000793008413827014	0.00584785489149958	TMED7	transmembrane p24 trafficking protein 7	51014
ENSG00000128564	1.17857740502298	0.839311413747053	12.160195150936	0.000794376617436491	0.00585481848454259	VGF	VGF nerve growth factor inducible	7425
ENSG00000007541	-0.245597721454471	5.70191209873608	12.1583730784553	0.00079505011806947	0.00585506149246337	PIGQ	phosphatidylinositol glycan anchor biosynthesis class Q	9091
ENSG00000123570	-0.675325702284047	2.31467199474681	12.1578125944176	0.000795257410936959	0.00585506149246337	RAB9B	RAB9B, member RAS oncogene family	51209
ENSG00000275052	0.213602503950089	6.16591140240084	12.1509932235595	0.000797784009165173	0.00587053422194425	PPP4R3B	protein phosphatase 4 regulatory subunit 3B	57223
ENSG00000175305	-0.361789332230051	4.28809893521493	12.1202295215567	0.000809285638202712	0.00595199852761228	CCNE2	cyclin E2	9134
ENSG00000112394	-0.374052047776613	4.47150422244883	12.1120482504795	0.000812373133192031	0.00597152619246851	SLC16A10	solute carrier family 16 member 10	117247
ENSG00000198824	0.249247514224709	5.49479551361622	12.1050866097309	0.000815009946182093	0.00598772200886546	CHAMP1	chromosome alignment maintaining phosphoprotein 1	283489
ENSG00000102870	0.200757321581957	6.55459314726998	12.0974254065819	0.000817921956551122	0.00600592135241047	ZNF629	zinc finger protein 629	23361
ENSG00000212123	0.485372216374112	3.11803543962249	12.0901693738596	0.000820689881299251	0.00602008858507611	PRR22	proline rich 22	163154
ENSG00000138085	-0.269795344331304	5.46632392078981	12.0900825691743	0.00082072305283075	0.00602008858507611	ATRAID	all-trans retinoic acid induced differentiation factor	51374
ENSG00000124383	0.251304029074647	5.62025197320982	12.0888416426767	0.000821197411904053	0.00602037083504181	MPHOSPH10	M-phase phosphoprotein 10	10199
ENSG00000226419	-0.354543423540156	4.26008868594225	12.0828753539088	0.000823482058277485	0.00603342863954133	SLC16A1-AS1	SLC16A1 antisense RNA 1	100506392
ENSG00000123268	0.322259166900985	4.59320193309901	12.0819103829791	0.000823852187530766	0.00603342863954133	ATF1	activating transcription factor 1	466
ENSG00000117425	0.673733613862334	2.25552762025319	12.0767628109062	0.000825829524951513	0.00604470450377864	PTCH2	patched 2	8643
ENSG00000136932	0.374782226332253	4.05920335672119	12.0714535353839	0.000827874118308006	0.00605430415860379	TRMO	tRNA methyltransferase O	51531
ENSG00000150991	0.16320453921202	9.24686812977168	12.0710811851433	0.000828017706023933	0.00605430415860379	UBC	ubiquitin C	7316
ENSG00000078699	-0.354593322250253	4.36082904386876	12.0630042182724	0.000831138734796789	0.00607390910318161	CBFA2T2	CBFA2/RUNX1 partner transcriptional co-repressor 2	9139
ENSG00000183250	-0.361568382066711	4.49214177099068	12.0566034160165	0.000833620712380482	0.00608882563691127	LINC01547	long intergenic non-protein coding RNA 1547	84536
ENSG00000101181	0.248816006189554	5.67815720291499	12.0492451683004	0.000836483420002674	0.00610650581240853	MTG2	mitochondrial ribosome associated GTPase 2	26164
ENSG00000148483	1.38794612851242	0.67741124193525	12.0470777428603	0.00083732858781906	0.00610944662174161	TMEM236	transmembrane protein 236	653567
ENSG00000291102	0.474639801157601	3.24978006806355	12.0453487746284	0.000838003416273312	0.00611114212543136	GUSBP1	GUSB pseudogene 1	728411
ENSG00000160785	0.25591923181588	5.37417527930686	12.0427142588084	0.000839032767708303	0.0061154198351383	SLC25A44	solute carrier family 25 member 44	9673
ENSG00000160799	0.320353619062257	4.65363844696828	12.0382598929043	0.000840776141160643	0.00612489454731582	CCDC12	coiled-coil domain containing 12	151903
ENSG00000133789	-0.299952773852151	5.04311113520711	12.0351550207481	0.00084199355740851	0.00613052979173766	SWAP70	switching B cell complex subunit SWAP70	23075
ENSG00000182749	-0.565681913315383	3.10567447862168	12.0077837327271	0.000852804980743108	0.00620597597156154	PAQR7	progestin and adipoQ receptor family member 7	164091
ENSG00000240694	-0.385841778308123	4.06498418700883	12.0043457172224	0.000854173078127823	0.00621206276879256	PNMA2	PNMA family member 2	10687
ENSG00000134294	-0.17869854042982	7.58649247266117	12.0034222919529	0.000854540925333469	0.00621206276879256	SLC38A2	solute carrier family 38 member 2	54407
ENSG00000138621	-0.308570074767062	4.80291089582151	11.9805391995457	0.000863708936982796	0.00627540654266511	PPCDC	phosphopantothenoylcysteine decarboxylase	60490
ENSG00000130175	-0.169067899636767	7.84126888765111	11.9705813737135	0.000867730198147138	0.00630130888370572	PRKCSH	protein kinase C substrate 80K-H	5589
ENSG00000234745	-0.195449395722462	6.94161424958906	11.9537061178281	0.000874589180052106	0.0063477802180135	HLA-B	major histocompatibility complex, class I, B	3106
ENSG00000125124	-0.399698876709789	3.97645255104853	11.9483971661657	0.000876758587836431	0.00635795419972513	BBS2	Bardet-Biedl syndrome 2	583
ENSG00000160584	0.246351674667913	5.80396884844716	11.9480232769275	0.000876911580544191	0.00635795419972513	SIK3	SIK family kinase 3	23387
ENSG00000159593	-0.220335355228641	6.00547192092521	11.9376858524616	0.00088115252929663	0.00638535085763119	NAE1	NEDD8 activating enzyme E1 subunit 1	8883
ENSG00000112237	0.225914729885783	6.20417708771182	11.9337118858929	0.00088278849556563	0.00639385144245018	CCNC	cyclin C	892
ENSG00000170100	0.291128723505529	4.89539174120122	11.8935311516035	0.000899507239189212	0.00651152724721247	ZNF778	zinc finger protein 778	197320
ENSG00000152443	0.395533560312209	3.82342771978702	11.8906970335866	0.000900698776185758	0.00651673729527381	ZNF776	zinc finger protein 776	284309
ENSG00000167548	0.204433026250761	7.32690326289439	11.8808855114406	0.00090483641718102	0.00654324638434777	KMT2D	lysine methyltransferase 2D	8085
ENSG00000006576	-0.297454307753584	4.92300932519897	11.8580781284842	0.000914530704102406	0.00660671141329737	PHTF2	putative homeodomain transcription factor 2	57157
ENSG00000128872	-0.471822796651313	3.42292912367345	11.8574542232946	0.000914797399532911	0.00660671141329737	TMOD2	tropomodulin 2	29767
ENSG00000224416	1.27323865043281	0.67722228852967	11.8568688263037	0.000915047707329704	0.00660671141329737	NA	NA	NA
ENSG00000131462	-0.183720112269357	7.05201160033676	11.8530388620567	0.000916687096548955	0.0066150899569144	TUBG1	tubulin gamma 1	7283
ENSG00000163257	-0.256600669460777	5.51920234016221	11.8507606554492	0.000917663707328674	0.00661556160988593	DCAF16	DDB1 and CUL4 associated factor 16	54876
ENSG00000151117	-0.603400597075272	2.63679158642335	11.850651795127	0.00091771039998128	0.00661556160988593	TMEM86A	transmembrane protein 86A	144110
ENSG00000115828	-0.499300687218261	3.2021155351261	11.8483019657206	0.000918718894078828	0.00661937682056169	QPCT	glutaminyl-peptide cyclotransferase	25797
ENSG00000128159	0.196995005800337	6.49280891142336	11.8422374831331	0.000921326933471806	0.00663397978706916	TUBGCP6	tubulin gamma complex component 6	85378
ENSG00000138398	0.189241307130636	6.79763169516018	11.8413568545288	0.00092170628521472	0.00663397978706916	PPIG	peptidylprolyl isomerase G	9360
ENSG00000001561	-0.362403085710617	4.22717898200725	11.8313961375631	0.000926008365191686	0.00666147267709769	ENPP4	ectonucleotide pyrophosphatase/phosphodiesterase 4	22875
ENSG00000162144	-0.288705296912075	4.97279842074241	11.829340315481	0.000926898866666155	0.00666229837581014	CYB561A3	cytochrome b561 family member A3	220002
ENSG00000089006	0.165074739574534	7.66942827439072	11.8286273982797	0.00092720788120303	0.00666229837581014	SNX5	sorting nexin 5	27131
ENSG00000117519	-0.20060291881742	6.55957116505075	11.8277917883835	0.000927570212618222	0.00666229837581014	CNN3	calponin 3	1266
ENSG00000171428	-0.811106698633234	1.86317718628246	11.8186875913893	0.00093152741416486	0.00668724357819389	NAT1	N-acetyltransferase 1	9
ENSG00000130164	0.339700760933298	4.46102668969684	11.8146456926331	0.000933289845603481	0.0066964152454417	LDLR	low density lipoprotein receptor	3949
ENSG00000074590	-0.395924666274623	4.02884744813539	11.8124051516857	0.000934268297449113	0.00669995520475969	NUAK1	NUAK family kinase 1	9891
ENSG00000086289	-0.543660734479608	2.94265373170363	11.8050874522137	0.00093747135902898	0.00671943664292074	EPDR1	ependymin related 1	54749
ENSG00000196453	0.216807146780978	6.06420436355225	11.7924880819067	0.000943012921642527	0.00675267891359043	ZNF777	zinc finger protein 777	27153
ENSG00000135776	-0.231418146607831	5.80881742374385	11.7923201787233	0.000943086998574858	0.00675267891359043	ABCB10	ATP binding cassette subfamily B member 10	23456
ENSG00000134779	-0.198225835196985	6.49322983321734	11.7875916951784	0.000945175623712143	0.00676149294485771	TPGS2	tubulin polyglutamylase complex subunit 2	25941
ENSG00000247081	0.674548747059797	2.31591472706707	11.7873171244841	0.000945297051587043	0.00676149294485771	LOC105369147	uncharacterized LOC105369147	105369147
ENSG00000076924	0.227578660396148	5.93627041924994	11.7828810878678	0.000947261110023135	0.00677203439525856	XAB2	XPA binding protein 2	56949
ENSG00000100580	-0.225030862431505	5.83022588247329	11.7757931776758	0.000950408051226767	0.00679101707374242	TMED8	transmembrane p24 trafficking protein family member 8	283578
ENSG00000138092	0.216511829570059	6.13418313583451	11.7643029514996	0.00095553255617248	0.00682410323984193	CENPO	centromere protein O	79172
ENSG00000179588	-0.548351182041305	2.9299818577162	11.7606403868771	0.000957172016461726	0.00682966043922266	ZFPM1	zinc finger protein, FOG family member 1	161882
ENSG00000140545	-0.28617836594433	5.22827186125375	11.7603555501449	0.000957299638744213	0.00682966043922266	MFGE8	milk fat globule EGF and factor V/VIII domain containing	4240
ENSG00000175073	0.284055145492521	5.10080919881406	11.7567777546798	0.000958904184649485	0.00683757594134161	VCPIP1	valosin containing protein interacting protein 1	80124
ENSG00000237753	-1.27773359891284	1.01191373041454	11.7546545815573	0.000959857686107617	0.00684084332328091	NA	NA	NA
ENSG00000143373	0.190175857549499	6.73723692777668	11.7472307694125	0.000963199381869021	0.00686111906259666	ZNF687	zinc finger protein 687	57592
ENSG00000236404	1.31899701424139	0.253801873822522	11.7403760514694	0.000966295595151986	0.00687718089281828	VLDLR-AS1	VLDLR antisense RNA 1	401491
ENSG00000141696	-0.241936120438541	5.74826006213413	11.7400346948828	0.000966450051618903	0.00687718089281828	P3H4	prolyl 3-hydroxylase family member 4 (inactive)	10609
ENSG00000113368	-0.182193155631703	6.99570228337312	11.731507360909	0.000970316783797303	0.00690114079186836	LMNB1	lamin B1	4001
ENSG00000105357	-0.25921554468223	5.52435443162412	11.7010292924236	0.000984268413960221	0.00699676548307698	MYH14	myosin heavy chain 14	79784
ENSG00000107262	0.265954140355591	5.41114180799818	11.6995044444525	0.000984971854460703	0.00699816422521154	BAG1	BAG cochaperone 1	573
ENSG00000116786	-0.200101476089731	6.58986406646376	11.6959065492549	0.000986633691700796	0.00700636737777449	PLEKHM2	pleckstrin homology and RUN domain containing M2	23207
ENSG00000165458	-0.185746314836184	7.01528030172525	11.6862191134498	0.00099112266899973	0.00703462811111216	INPPL1	inositol polyphosphate phosphatase like 1	3636
ENSG00000100284	0.271091679326352	5.38009954315154	11.682899993149	0.00099266554226699	0.00704158609336165	TOM1	target of myb1 membrane trafficking protein	10043
ENSG00000162923	0.166021002997606	7.71161880485136	11.6819177121927	0.00099312262596789	0.00704158609336165	WDR26	WD repeat domain 26	80232
ENSG00000179941	-0.361995410498102	4.13817761402591	11.6776439169189	0.00099511388204558	0.00705029514365339	BBS10	Bardet-Biedl syndrome 10	79738
ENSG00000139269	0.392364829667724	3.52007827164156	11.6770909642298	0.000995371816545331	0.00705029514365339	INHBE	inhibin subunit beta E	83729
ENSG00000187535	0.332112205109027	4.37841669736563	11.6741037082242	0.000996766471110599	0.00705655484314689	IFT140	intraflagellar transport 140	9742
ENSG00000123200	0.182985950792396	7.09626649203372	11.6714152698318	0.000998023345421779	0.00706183322078156	ZC3H13	zinc finger CCCH-type containing 13	23091
ENSG00000100983	-0.238240751184186	5.65051767925765	11.6682339303779	0.000999512774434354	0.0070687508655849	GSS	glutathione synthetase	2937
ENSG00000167720	-0.448113927166466	3.43181225522721	11.66156621406	0.00100264190822965	0.00708725180986073	SRR	serine racemase	63826
ENSG00000168056	-0.321325774781393	4.65276750535477	11.642893149141	0.00101145914839634	0.00714592008063949	LTBP3	latent transforming growth factor beta binding protein 3	4054
ENSG00000261889	1.18899956063215	0.522766791826728	11.6352477831073	0.00101509232370289	0.00716614141633798	NA	NA	NA
ENSG00000125107	0.160626547812614	8.66292946059917	11.6346876891597	0.00101535901764939	0.00716614141633798	CNOT1	CCR4-NOT transcription complex subunit 1	23019
ENSG00000183508	0.797569131129812	1.81804300624555	11.6295050642711	0.00101783021379173	0.0071799136429476	TENT5C	terminal nucleotidyltransferase 5C	54855
ENSG00000104341	-0.189629842031451	7.01436378319608	11.6283688306255	0.00101837282749263	0.00718007426918237	LAPTM4B	lysosomal protein transmembrane 4 beta	55353
ENSG00000198355	0.221472195677356	6.1496063885668	11.6268256291681	0.00101911026983056	0.00718160767698964	PIM3	Pim-3 proto-oncogene, serine/threonine kinase	415116
ENSG00000103021	-0.433181059427268	3.708345950106	11.6123550887278	0.00102605217360683	0.00722662742517112	CCDC113	coiled-coil domain containing 113	29070
ENSG00000157107	-0.38421636216046	4.0451781319528	11.6113311139283	0.00102654525109946	0.00722662742517112	FCHO2	FCH and mu domain containing endocytic adaptor 2	115548
ENSG00000099917	0.194415735630684	6.68040535188696	11.5982038846472	0.00103288820200769	0.00726757608055541	MED15	mediator complex subunit 15	51586
ENSG00000148399	0.254267987573138	5.6337435733559	11.5932469722007	0.00103529386789209	0.00728079373896413	DPH7	diphthamide biosynthesis 7	92715
ENSG00000143740	0.206572277220458	6.28305707636907	11.5886910288511	0.00103751004941058	0.00729266605723099	SNAP47	synaptosome associated protein 47	116841
ENSG00000260804	0.763950317862339	2.05784391302007	11.5851487968196	0.00103923651475213	0.00730108582998801	LINC01963	long intergenic non-protein coding RNA 1963	150967
ENSG00000102172	-0.239068687715813	5.89846576001006	11.5823623355987	0.00104059670979528	0.0073069251427008	SMS	spermine synthase	6611
ENSG00000148356	0.297092108157475	4.88012297668033	11.5786083538982	0.00104243210705286	0.00731609362937712	LRSAM1	leucine rich repeat and sterile alpha motif containing 1	90678
ENSG00000197119	-0.398527898890276	4.31782874460268	11.5737371152792	0.00104481874750349	0.00732571657676612	SLC25A29	solute carrier family 25 member 29	123096
ENSG00000164251	-0.356997347741002	4.3744940950528	11.5736448511537	0.00104486400638787	0.00732571657676612	F2RL1	F2R like trypsin receptor 1	2150
ENSG00000146587	0.270376290650381	5.4004082663011	11.564372814393	0.00104942263474999	0.00735394491687815	RBAK	RB associated KRAB zinc finger	57786
ENSG00000140931	-0.434551163014064	3.85845848170287	11.5576473172885	0.00105274212014652	0.00737346560013373	CMTM3	CKLF like MARVEL transmembrane domain containing 3	123920
ENSG00000140992	0.218610828046394	6.10829485355268	11.546767873691	0.00105813487555727	0.00740748043649112	PDPK1	3-phosphoinositide dependent protein kinase 1	5170
ENSG00000245025	0.535104663055204	2.72614574900678	11.5438211965236	0.00105960040647402	0.00741398217538965	NA	NA	NA
ENSG00000100393	0.186478920726344	7.19362736555635	11.5407408315977	0.00106113467227202	0.00741725005917313	EP300	E1A binding protein p300	2033
ENSG00000170871	-0.279766864340289	5.0592688421233	11.5406640712336	0.00106117293435304	0.00741725005917313	KIAA0232	KIAA0232	9778
ENSG00000162458	-0.442863737245061	3.75682628893323	11.5396500986363	0.00106167849456887	0.00741725005917313	FBLIM1	filamin binding LIM protein 1	54751
ENSG00000165898	-0.356174710585466	4.24302978203592	11.5343452318111	0.00106432753224447	0.00743199791474246	ISCA2	iron-sulfur cluster assembly 2	122961
ENSG00000005882	-0.374088888008273	4.13105364270234	11.5301951685813	0.0010664046743405	0.00744273944516975	PDK2	pyruvate dehydrogenase kinase 2	5164
ENSG00000128268	-0.424534953670184	4.11358017735617	11.5177014324127	0.00107268325189342	0.00748277832078378	MGAT3	beta-1,4-mannosyl-glycoprotein 4-beta-N-acetylglucosaminyltransferase	4248
ENSG00000105849	0.247753476298104	5.5895341060568	11.5126452069488	0.00107523505720677	0.00749679283702166	POLR1F	RNA polymerase I subunit F	221830
ENSG00000278023	-0.634804751192524	2.62678538002853	11.5082709457018	0.00107744775188344	0.00750843004491125	RDM1	RAD52 motif containing 1	201299
ENSG00000175782	-0.370574085491519	4.27761511276219	11.5063694399264	0.00107841108615819	0.00751135346546491	SLC35E3	solute carrier family 35 member E3	55508
ENSG00000197343	-0.2627709557572	5.35923929185398	11.4971747011626	0.00108308188173582	0.00753921428400362	ZNF655	zinc finger protein 655	79027
ENSG00000088881	-0.425546843879372	3.57705637882962	11.4963481600594	0.0010835027768424	0.00753921428400362	EBF4	EBF family member 4	57593
ENSG00000177565	-0.300801501019478	5.07916710070785	11.4917855478281	0.00108582921893693	0.00755159777037103	TBL1XR1	TBL1X/Y related 1	79718
ENSG00000175352	-0.383662620772952	4.05531481427845	11.4710097352823	0.00109648818343147	0.00762188967768265	NRIP3	nuclear receptor interacting protein 3	56675
ENSG00000134955	0.637231019187608	2.21309638988165	11.4677642100755	0.00109816304158913	0.00762969211792209	SLC37A2	solute carrier family 37 member 2	219855
ENSG00000089335	-0.377497159678781	3.97544391723191	11.4599007126562	0.00110223199674293	0.00765411178432041	ZNF302	zinc finger protein 302	55900
ENSG00000181035	0.400503878389016	3.72138219973815	11.4342196858346	0.00111562961247128	0.00774325437560472	SLC25A42	solute carrier family 25 member 42	284439
ENSG00000115844	-0.238887598879945	5.5746058352022	11.4269531412823	0.00111945102245831	0.00776587519949479	DLX2	distal-less homeobox 2	1746
ENSG00000247373	-1.1031619942996	1.1496270492393	11.4146071668728	0.00112597474456389	0.00780721042766889	NA	NA	NA
ENSG00000155016	-0.476874095234937	3.35767789202192	11.4129644616499	0.00112684572523837	0.00780932923080397	CYP2U1	cytochrome P450 family 2 subfamily U member 1	113612
ENSG00000011523	-0.265567216525375	5.12064825091062	11.4059977734944	0.00113054729630245	0.00783105278662456	CEP68	centrosomal protein 68	23177
ENSG00000166439	0.246060029451993	5.50652180652215	11.3974011455246	0.00113513224321409	0.00785887044775587	RNF169	ring finger protein 169	254225
ENSG00000147872	-0.265890184070727	5.28071309140553	11.3957683886256	0.00113600523391144	0.00786097409357958	PLIN2	perilipin 2	123
ENSG00000131899	-0.211267447051358	6.39098070948883	11.3922619356128	0.00113788238789429	0.00787002080200097	LLGL1	LLGL scribble cell polarity complex component 1	3996
ENSG00000151461	0.221606812341381	6.06953915547288	11.381030782318	0.00114391653870596	0.00790779541171507	UPF2	UPF2 regulator of nonsense mediated mRNA decay	26019
ENSG00000104231	0.270358055634492	5.07511387064691	11.3776694548779	0.0011457289066955	0.00791636201064442	ZFAND1	zinc finger AN1-type containing 1	79752
[truncated: 11,813 more rows]
